# Supplementary material for: A Volatile Cue From a Specialist Herbivore Primes Gene Expression Against Biotic Stress in Tall Goldenrod (Solidago altissima L.)
Source: Plant Cell Environ. 2025 Nov 30;49(3):1424–38. doi: 10.1111/pce.70279 (PMC12873530; doi:10.1111/pce.70279)
Supplement: Supplementary file 8 — Supplementary Table S1: Transcriptome assembly statistics. Supplementary Table S2: Transcriptome annotation hits generated in eggNOGmapper. Supplementary Table S3: Differentially expressed genes for all 12 pairwise comparisons. Supplementary Table S4: DEGs in all hierarchical clusters. Supplementary Table S5: Gene ontology enrichment for all DEG clusters. Supplementary Table S6: Venn diagram sets of shared DEGs. Supplementary Table S7: Gene ontology enrichment for all shared DEG sets. [file PCE-49-1424-s003.xlsx]

## Sheet: Table S1
Table S1. RNAseq statistics
Sheet 1.1: RNAseq Metadata	RNAseq information
	Treatment	Treatments
		PH	Plants exposed (primed) by the E. solidaginis emission with herbivory
		PN	Plants exposed (primed) by the E. solidaginis emission without herbivory
		NH	Plants naïve (unexposed) to the E. solidaginis emission with herbivory
		NN	Plants naïve (unexposed) to the E. solidaginis emission without herbivory
	Sample: sample name
	Raw reads: total amount of reads of raw data, each four lines taken as one unit. For paired-end sequencing, it equals the sum of read1 and read2.
	Raw data: (Raw reads) * (sequence length), calculating in G. For paired-end sequencing like PE150, sequencing length equals 150.
	Effective: (Clean reads/Raw reads)*100%
	Error: base error rate
	Q20, Q30: (Base count of Phred value > 20 or 30) / (Total base count)
	GC: (G & C base count) / (Total base count)
Sheet 1.2: Transcriptome assembly statistics

## Sheet: Table S1.1
Sample	Raw reads	Raw data	Effective(%)	Error(%)	Q20(%)	Q30(%)	GC(%)
PH1	68821266	10.3	95.44	0.03	97.77	93.39	44.11
PH2	56301104	8.4	95.72	0.03	97.66	93.15	42.99
PH11	61277940	9.2	97.5	0.03	97.7	93.22	42.49
PH13	61036526	9.2	98.41	0.03	97.57	92.92	42.6
PH14	55071046	8.3	97.52	0.03	97.81	93.49	42.86
PH15	70155110	10.5	97.1	0.03	97.65	93.09	42.66
PH18	67175328	10.1	98.48	0.03	97.77	93.38	44.54
PH19	54528540	8.2	98.5	0.03	97.78	93.4	43.75
PH20a	59307008	8.9	96.72	0.03	97.81	93.51	43.04
PH21	68973912	10.3	91.64	0.03	97.77	93.42	42.97
PH23	55781076	8.4	97.51	0.03	97.79	93.44	42.76
PH24	65498568	9.8	98.29	0.03	97.76	93.33	42.82
PH25	60967286	9.1	97.3	0.03	97.64	93.09	42.79
NH1	57413894	8.6	96.54	0.03	97.94	93.8	43.32
NH2	60232020	9	97.64	0.03	97.64	93.05	42.83
NH3	60690476	9.1	98.66	0.03	97.56	92.84	42.52
NH5	59545416	8.9	98.73	0.03	97.75	93.33	42.92
NH11	56808700	8.5	98.9	0.03	97.69	93.18	42.66
NH12	53797026	8.1	97.08	0.03	97.53	92.86	42.73
NH13	60708386	9.1	97.38	0.03	97.76	93.39	44.04
NH14	63342802	9.5	97.69	0.03	97.74	93.27	43.21
NH16	54259638	8.1	98.63	0.03	97.62	93.02	42.9
NH17	61111786	9.2	98.4	0.03	97.8	93.42	42.77
NH19	57309848	8.6	97.66	0.03	97.77	93.37	42.58
NH20	74080960	11.1	98.28	0.03	97.58	92.97	43.38
NH21	55291736	8.3	98.47	0.03	97.64	93.04	42.44
NH23	69850624	10.5	98.58	0.03	97.6	92.96	42.59
NH24	59527662	8.9	98.57	0.03	97.66	93.12	42.73
NH25	70927480	10.6	98.34	0.03	97.7	93.2	42.72
PN2	70854784	10.6	98.46	0.03	97.61	93.02	43.35
PN3	68060736	10.2	97.87	0.03	97.63	93.05	42.91
PN4	66816444	10	98.01	0.03	97.75	93.31	43.48
PN5	62635408	9.4	97.33	0.03	97.59	92.97	42.9
PN11	57904588	8.7	97.2	0.03	97.76	93.31	42.92
PN13	70490048	10.6	97.98	0.03	97.62	93.07	42.98
PN14	55458250	8.3	97.79	0.03	97.71	93.22	42.92
PN15	72334640	10.9	96.93	0.03	97.65	93.12	42.83
PN16	58629110	8.8	97.59	0.03	97.78	93.43	42.76
PN17	57381032	8.6	96.23	0.03	97.83	93.66	43.04
PN18	59915780	9	96.56	0.03	97.57	92.98	42.81
PN19	54341102	8.2	97.61	0.03	98.02	94.08	43
PN22	58588084	8.8	97.94	0.03	97.67	93.26	43.31
PN23	54661262	8.2	94.85	0.03	97.89	93.9	43.78
PN24	59728568	9	96.84	0.03	97.85	93.77	43.97
PN25	61823404	9.3	96.3	0.03	97.76	93.53	43.18
NN1	58962180	8.8	97.13	0.03	97.85	93.69	43.5
NN3	57174274	8.6	96.24	0.03	97.73	93.45	43.94
NN4	58373216	8.8	97.88	0.03	97.53	92.86	43.02
NN5	54758226	8.2	98.56	0.03	97.99	94.04	42.57
NN11	63447234	9.5	98.48	0.03	97.98	93.93	42.7
NN12	58659902	8.8	97.91	0.03	97.88	93.74	42.62
NN14	57651876	8.6	98.62	0.03	98.01	94.07	42.92
NN15	59200652	8.9	98.15	0.03	97.93	93.87	42.36
NN16	59401838	8.9	98.05	0.03	97.82	93.56	43.12
NN18	62069820	9.3	98.22	0.03	97.94	93.91	43.02
NN19	60720536	9.1	98.36	0.03	97.82	93.58	42.82
NN20	54876066	8.2	98.74	0.03	97.9	93.81	43.24
NN21	53815552	8.1	98.25	0.03	97.87	93.74	43.93
NN23	58909436	8.8	98.85	0.03	97.89	93.8	43.42
NN24	60215740	9	97.99	0.03	97.7	93.34	43.77
NN25	56701028	8.5	98.21	0.03	97.65	93.22	42.91
PH5	55513012	8.3	96.23	0.03	97.62	93.14	43.33
PH17	60627978	9.1	96.21	0.03	97.78	93.25	42.67

## Sheet: Table S1.2
Trinity assembly statistics
Genes	659519
Transcripts	1201142
Transcript N50	791
GC content (%)	39.11
Assembly size (bases)	703804246
BUSCO report
BUSCO Complete (percentage)	2062 (88.7)
BUSCO Single	227 (9.8)
Busco Duplicated	1835 (78.9)
BUSCO Fragmented	156 (6.7)
BUSCO Missing	108 (4.6)
Total BUSCO groups searched	2326
eggNOGmapper
Genes w/Open reading frame (ORF)	75378
DESeq2
DE genes (adj. P < 0.05, |LFC| >2)	4213

## Sheet: Table_S2_eggNOG-annotations
gene_id	seed_ortholog	taxname	Preferred_name	Description	PFAMs	GOs	goterm	KEGG_ko	KEGG_Pathway	evalue	score	eggNOG_OGs	max_annot_lvl	COG_category	EC	KEGG_Module	KEGG_Reaction	KEGG_rclass	BRITE	KEGG_TC	CAZy	BiGG_Reaction
Saltissima_DN0_c0_g1	29730.Gorai.009G361900.1	Gossypium raimondii	NA	Belongs to the disease resistance NB-LRR family	NA	NA		NA	NA	0.00081	42.4	KOG4658@1|root,KOG4658@2759|Eukaryota,37K9K@33090|Viridiplantae,3G8N8@35493|Streptophyta	35493|Streptophyta	T	NA	NA	NA	NA	NA	NA	NA	NA
Saltissima_DN0_c0_g2	57918.XP_004301198.1	Fragaria vesca	NA	disease resistance	NB-ARC	NA		ko:K13459	ko04626,map04626	1.16e-104	357	KOG4658@1|root,KOG4658@2759|Eukaryota,37RFN@33090|Viridiplantae,3GH54@35493|Streptophyta,4JRPA@91835|fabids	35493|Streptophyta	T	NA	NA	NA	NA	ko00000,ko00001	NA	NA	NA
Saltissima_DN0_c1_g1	3880.AES81069	Medicago truncatula	NA	Belongs to the disease resistance NB-LRR family	NA	NA		ko:K13459	ko04626,map04626	1.18e-10	68.6	KOG4658@1|root,KOG4658@2759|Eukaryota,37QC9@33090|Viridiplantae	33090|Viridiplantae	T	NA	NA	NA	NA	ko00000,ko00001	NA	NA	NA
Saltissima_DN0_c2_g1	4096.XP_009786248.1	Nicotiana sylvestris	NA	GDP-fucose protein O-fucosyltransferase	O-FucT	NA		NA	NA	1.29e-116	349	2CMQ3@1|root,2QRBP@2759|Eukaryota,37R20@33090|Viridiplantae,3GGE4@35493|Streptophyta,44BCP@71274|asterids	71274|asterids	G	NA	NA	NA	NA	NA	NA	NA	NA
Saltissima_DN100002_c1_g1	4081.Solyc06g068610.1.1	Solanum lycopersicum	NA	Transcriptional regulator of RNA polII, SAGA, subunit	SAGA-Tad1	NA		NA	NA	1.83e-21	92.4	28MBI@1|root,2QTUY@2759|Eukaryota,37HN4@33090|Viridiplantae,3GFTB@35493|Streptophyta,44PYD@71274|asterids	71274|asterids	S	NA	NA	NA	NA	NA	NA	NA	NA
Saltissima_DN100008_c0_g1	4098.XP_009595399.1	Nicotiana tomentosiformis	NA	Domain of unknown function (DUF3336)	DUF3336,Patatin	NA		ko:K14674	ko00100,ko00561,ko00564,ko00565,ko00590,ko00591,ko00592,ko01100,ko01110,map00100,map00561,map00564,map00565,map00590,map00591,map00592,map01100,map01110	0	1184	COG1752@1|root,KOG2214@2759|Eukaryota,37NCE@33090|Viridiplantae,3G8YJ@35493|Streptophyta,44G1D@71274|asterids	71274|asterids	I	2.3.1.51,3.1.1.13,3.1.1.3,3.1.1.4	M00089,M00098	R01315,R01317,R01462,R02053,R02241,R02250,R02687,R07064,R07379,R07387,R07859	RC00004,RC00020,RC00037,RC00041,RC00055,RC00094,RC00523	ko00000,ko00001,ko00002,ko01000	NA	NA	NA
Saltissima_DN10000_c0_g1	4098.XP_009599555.1	Nicotiana tomentosiformis	NA	NAD(P)H-binding	NA	NA		NA	NA	8.65e-47	160	28IXH@1|root,2QR94@2759|Eukaryota,37IBT@33090|Viridiplantae,3G9HC@35493|Streptophyta,44F95@71274|asterids	71274|asterids	S	NA	NA	NA	NA	NA	NA	NA	NA
Saltissima_DN100011_c2_g3	4572.TRIUR3_07173-P1	Triticum urartu	CIPK3	Non-specific serine threonine protein kinase	NA	GO:0003674,GO:0003824,GO:0004672,GO:0004674,GO:0005575,GO:0005622,GO:0005623,GO:0005634,GO:0005737,GO:0005829,GO:0006464,GO:0006468,GO:0006793,GO:0006796,GO:0006807,GO:0007154,GO:0007165,GO:0008150,GO:0008152,GO:0009987,GO:0016301,GO:0016310,GO:0016740,GO:0016772,GO:0016773,GO:0019538,GO:0023052,GO:0035556,GO:0036211,GO:0043170,GO:0043226,GO:0043227,GO:0043229,GO:0043231,GO:0043412,GO:0044237,GO:…	molecular_function, catalytic activity, protein kinase activity, protein serine/threonine kinase activity, cellular_component, intracellular anatomical structure, nucleus, cytoplasm, cytosol, protein phosphorylation, phosphorus metabolic process, phosphate-containing compound metabolic process, cell communication, signal transduction, biological_process, metabolic process, kinase activity, phosph…	ko:K07198	ko04068,ko04140,ko04150,ko04151,ko04152,ko04211,ko04213,ko04371,ko04530,ko04710,ko04714,ko04910,ko04920,ko04921,ko04922,ko04931,ko04932,ko05410,ko05418,map04068,map04140,map04150,map04151,map04152,map04211,map04213,map04371,map04530,map04710,map04714,map04910,map04920,map04921,map04922,map04931,map04932,map05410,map05418	3.52e-36	135	KOG0583@1|root,KOG0583@2759|Eukaryota,37MPX@33090|Viridiplantae,3GFKM@35493|Streptophyta,3KYMC@4447|Liliopsida,3IAFW@38820|Poales	35493|Streptophyta	T	2.7.11.11	NA	NA	NA	ko00000,ko00001,ko01000,ko01001,ko03029,ko04131	NA	NA	NA
Saltissima_DN10001_c0_g1	4432.XP_010261916.1	Nelumbo nucifera	NA	DENN (AEX-3) domain-containing protein	NA	NA		ko:K20161	NA	1.21e-53	188	28JXY@1|root,2QSCA@2759|Eukaryota,37KGY@33090|Viridiplantae,3GEPS@35493|Streptophyta	35493|Streptophyta	T	NA	NA	NA	NA	ko00000,ko04131	NA	NA	NA
Saltissima_DN10001_c1_g2	4432.XP_010261916.1	Nelumbo nucifera	NA	DENN (AEX-3) domain-containing protein	NA	NA		ko:K20161	NA	4.51e-22	97.1	28JXY@1|root,2QSCA@2759|Eukaryota,37KGY@33090|Viridiplantae,3GEPS@35493|Streptophyta	35493|Streptophyta	T	NA	NA	NA	NA	ko00000,ko04131	NA	NA	NA
Saltissima_DN100020_c0_g1	161934.XP_010677980.1	Beta vulgaris	NA	ribonuclease H protein	RVT_1	NA		NA	NA	4.55e-32	122	KOG1075@1|root,KOG1075@2759|Eukaryota,37TIF@33090|Viridiplantae,3G9IZ@35493|Streptophyta	35493|Streptophyta	L	NA	NA	NA	NA	NA	NA	NA	NA
Saltissima_DN100020_c0_g2	3694.POPTR_0006s00220.1	Populus trichocarpa	NA	Reverse transcriptase (RNA-dependent DNA polymerase)	NA	NA		NA	NA	6.89e-28	112	KOG1075@1|root,KOG1075@2759|Eukaryota,37TIF@33090|Viridiplantae,3G9IZ@35493|Streptophyta,4JJZN@91835|fabids	35493|Streptophyta	S	NA	NA	NA	NA	NA	NA	NA	NA
Saltissima_DN100020_c3_g1	3694.POPTR_0010s00200.1	Populus trichocarpa	NA	Reverse transcriptase (RNA-dependent DNA polymerase)	zf-RVT	NA		NA	NA	6.01e-78	266	KOG1075@1|root,KOG1075@2759|Eukaryota,37TIF@33090|Viridiplantae,3G9IZ@35493|Streptophyta,4JJZN@91835|fabids	35493|Streptophyta	S	NA	NA	NA	NA	NA	NA	NA	NA
Saltissima_DN100023_c0_g2	4081.Solyc12g005610.1.1	Solanum lycopersicum	NA	LRR receptor-like serine threonine-protein kinase	LRR_8	NA		ko:K13465	ko04626,map04626	1.6e-38	138	COG4886@1|root,KOG0619@2759|Eukaryota,37JQI@33090|Viridiplantae,3G97Z@35493|Streptophyta	35493|Streptophyta	Q	3.2.1.8	NA	NA	NA	ko00000,ko00001,ko01000	NA	NA	NA
Saltissima_DN100028_c0_g1	4432.XP_010273984.1	Nelumbo nucifera	PRK3	inactive leucine-rich repeat receptor-like protein kinase	LRRNT_2,LRR_1,Pkinase	GO:0000003,GO:0001558,GO:0003006,GO:0003674,GO:0003824,GO:0004672,GO:0004674,GO:0005488,GO:0005515,GO:0005575,GO:0005622,GO:0005623,GO:0005737,GO:0005886,GO:0005911,GO:0006464,GO:0006468,GO:0006793,GO:0006796,GO:0006807,GO:0006935,GO:0008150,GO:0008152,GO:0009506,GO:0009605,GO:0009856,GO:0009987,GO:0010183,GO:0010769,GO:0016020,GO:0016301,GO:0016310,GO:0016740,GO:0016772,GO:0016773,GO:0019538,GO:…	regulation of cell growth, developmental process involved in reproduction, molecular_function, catalytic activity, protein kinase activity, protein serine/threonine kinase activity, protein binding, cellular_component, intracellular anatomical structure, cytoplasm, plasma membrane, protein phosphorylation, phosphorus metabolic process, phosphate-containing compound metabolic process, biological_p…	ko:K04733	ko04010,ko04064,ko04620,ko04621,ko04624,ko04722,ko05133,ko05140,ko05142,ko05145,ko05152,ko05162,ko05164,map04010,map04064,map04620,map04621,map04624,map04722,map05133,map05140,map05142,map05145,map05152,map05162,map05164	6.59e-179	528	2CMT2@1|root,2QRTV@2759|Eukaryota,37R1F@33090|Viridiplantae,3G7UI@35493|Streptophyta	35493|Streptophyta	T	2.7.11.1	M00686	NA	NA	ko00000,ko00001,ko00002,ko01000,ko01001	NA	NA	NA
Saltissima_DN100030_c2_g1	4096.XP_009783020.1	Nicotiana sylvestris	NA	Glycosyl hydrolase family 9	Glyco_hydro_9	NA		NA	NA	2.5e-70	224	28INR@1|root,2QQZQ@2759|Eukaryota,37NDD@33090|Viridiplantae,3G9DR@35493|Streptophyta,44EV3@71274|asterids	71274|asterids	G	NA	NA	NA	NA	NA	NA	NA	NA
Saltissima_DN100038_c0_g2	2711.XP_006477499.1	Citrus sinensis	NA	NA	NA	NA		NA	NA	2.49e-33	118	2BB6I@1|root,2S0XA@2759|Eukaryota,37UWI@33090|Viridiplantae,3GJGY@35493|Streptophyta	35493|Streptophyta	NA	NA	NA	NA	NA	NA	NA	NA	NA
Saltissima_DN10003_c0_g1	102107.XP_008242503.1	Prunus mume	NA	GRF zinc finger containing protein	zf-GRF	NA		NA	NA	3.56e-20	87.8	2ETST@1|root,2SW2A@2759|Eukaryota,37XZ4@33090|Viridiplantae,3GKD2@35493|Streptophyta	35493|Streptophyta	S	NA	NA	NA	NA	NA	NA	NA	NA
Saltissima_DN100046_c1_g1	29730.Gorai.003G183800.1	Gossypium raimondii	PGP10	ABC transporter B family member	ABC_tran	GO:0005575,GO:0005622,GO:0005623,GO:0005737,GO:0005739,GO:0016020,GO:0043226,GO:0043227,GO:0043229,GO:0043231,GO:0044424,GO:0044444,GO:0044464	cellular_component, intracellular anatomical structure, cytoplasm, mitochondrion, membrane, membrane-bounded organelle, intracellular organelle, intracellular membrane-bounded organelle	ko:K05658	ko02010,ko04976,ko05206,ko05226,map02010,map04976,map05206,map05226	8.81e-81	264	COG1132@1|root,KOG0055@2759|Eukaryota,37J93@33090|Viridiplantae,3GDPD@35493|Streptophyta	35493|Streptophyta	Q	3.6.3.44	NA	NA	NA	ko00000,ko00001,ko01000,ko02000,ko04090,ko04147	3.A.1.201	NA	NA
Saltissima_DN100049_c0_g1	4098.XP_009598077.1	Nicotiana tomentosiformis	NA	Putative S-adenosyl-L-methionine-dependent methyltransferase	Methyltransf_29	NA		NA	NA	3.07e-246	680	28HSJ@1|root,2QSWM@2759|Eukaryota,37NN4@33090|Viridiplantae,3GBXH@35493|Streptophyta,44FF8@71274|asterids	71274|asterids	S	NA	NA	NA	NA	NA	NA	NA	NA
Saltissima_DN10004_c1_g1	4098.XP_009630359.1	Nicotiana tomentosiformis	NA	MAC/Perforin domain	MACPF	NA		NA	NA	5.48e-274	764	2CMQN@1|root,2QRFE@2759|Eukaryota,37SGD@33090|Viridiplantae,3GA8Z@35493|Streptophyta,44E4C@71274|asterids	71274|asterids	S	NA	NA	NA	NA	NA	NA	NA	NA
Saltissima_DN100054_c1_g1	3694.POPTR_0010s03070.1	Populus trichocarpa	MPK16	mitogen-activated protein kinase	Pkinase	GO:0000165,GO:0003674,GO:0003824,GO:0004672,GO:0004674,GO:0004707,GO:0005575,GO:0005622,GO:0005623,GO:0005634,GO:0005737,GO:0005773,GO:0005886,GO:0006464,GO:0006468,GO:0006793,GO:0006796,GO:0006807,GO:0007154,GO:0007165,GO:0008150,GO:0008152,GO:0009987,GO:0010468,GO:0016020,GO:0016301,GO:0016310,GO:0016740,GO:0016772,GO:0016773,GO:0019222,GO:0019538,GO:0023014,GO:0023052,GO:0035556,GO:0036211,GO:…	MAPK cascade, molecular_function, catalytic activity, protein kinase activity, protein serine/threonine kinase activity, MAP kinase activity, cellular_component, intracellular anatomical structure, nucleus, cytoplasm, vacuole, plasma membrane, protein phosphorylation, phosphorus metabolic process, phosphate-containing compound metabolic process, cell communication, signal transduction, biological…	NA	NA	2.78e-72	229	KOG0660@1|root,KOG0660@2759|Eukaryota,37Q5A@33090|Viridiplantae,3G9UI@35493|Streptophyta,4JDNY@91835|fabids	35493|Streptophyta	T	NA	NA	NA	NA	NA	NA	NA	NA
Saltissima_DN10005_c0_g1	4098.XP_009592542.1	Nicotiana tomentosiformis	NA	pectinesterase	PMEI	GO:0003674,GO:0003824,GO:0004857,GO:0005575,GO:0005623,GO:0006950,GO:0006952,GO:0008150,GO:0009605,GO:0009607,GO:0009617,GO:0016787,GO:0016788,GO:0030234,GO:0030599,GO:0042742,GO:0043086,GO:0043207,GO:0044092,GO:0044464,GO:0046910,GO:0050790,GO:0050829,GO:0050896,GO:0051704,GO:0051707,GO:0052689,GO:0065007,GO:0065009,GO:0071944,GO:0098542,GO:0098772	molecular_function, catalytic activity, enzyme inhibitor activity, cellular_component, response to stress, defense response, biological_process, response to bacterium, hydrolase activity, hydrolase activity, acting on ester bonds, enzyme regulator activity, pectinesterase activity, defense response to bacterium, negative regulation of catalytic activity, response to external biotic stimulus, pect…	ko:K01051	ko00040,ko01100,map00040,map01100	1.04e-34	135	COG4677@1|root,2QVXG@2759|Eukaryota,37MYY@33090|Viridiplantae,3GF3A@35493|Streptophyta	35493|Streptophyta	G	3.1.1.11	M00081	R02362	RC00460,RC00461	ko00000,ko00001,ko00002,ko01000	NA	NA	NA
Saltissima_DN10005_c0_g2	29760.VIT_07s0005g00730.t01	Vitis vinifera	NA	pectinesterase	PMEI	GO:0003674,GO:0003824,GO:0004857,GO:0005575,GO:0005623,GO:0006950,GO:0006952,GO:0008150,GO:0009605,GO:0009607,GO:0009617,GO:0016787,GO:0016788,GO:0030234,GO:0030599,GO:0042742,GO:0043086,GO:0043207,GO:0044092,GO:0044464,GO:0046910,GO:0050790,GO:0050829,GO:0050896,GO:0051704,GO:0051707,GO:0052689,GO:0065007,GO:0065009,GO:0071944,GO:0098542,GO:0098772	molecular_function, catalytic activity, enzyme inhibitor activity, cellular_component, response to stress, defense response, biological_process, response to bacterium, hydrolase activity, hydrolase activity, acting on ester bonds, enzyme regulator activity, pectinesterase activity, defense response to bacterium, negative regulation of catalytic activity, response to external biotic stimulus, pect…	ko:K01051	ko00040,ko01100,map00040,map01100	1.07e-33	130	COG4677@1|root,2QVXG@2759|Eukaryota,37MYY@33090|Viridiplantae,3GF3A@35493|Streptophyta	35493|Streptophyta	G	3.1.1.11	M00081	R02362	RC00460,RC00461	ko00000,ko00001,ko00002,ko01000	NA	NA	NA
Saltissima_DN100068_c0_g1	102107.XP_008219749.1	Prunus mume	NA	3'-5'-exoribonuclease that specifically recognizes RNAs polyuridylated at their 3' end and mediates their degradation. Component of an exosome-independent RNA degradation pathway that mediates degradation of cytoplasmic mRNAs that have been deadenylated and subsequently uridylated at their 3'	NA	GO:0000070,GO:0000175,GO:0000178,GO:0000278,GO:0000280,GO:0000287,GO:0000291,GO:0000819,GO:0000932,GO:0000956,GO:0003674,GO:0003676,GO:0003723,GO:0003727,GO:0003824,GO:0004518,GO:0004527,GO:0004532,GO:0004540,GO:0005488,GO:0005575,GO:0005622,GO:0005623,GO:0005737,GO:0005844,GO:0006139,GO:0006364,GO:0006396,GO:0006401,GO:0006402,GO:0006725,GO:0006807,GO:0006996,GO:0007049,GO:0007059,GO:0008150,GO:…	mitotic sister chromatid segregation, 3'-5'-RNA exonuclease activity, exosome (RNase complex), mitotic cell cycle, nuclear division, magnesium ion binding, sister chromatid segregation, P-body, nuclear-transcribed mRNA catabolic process, molecular_function, nucleic acid binding, RNA binding, single-stranded RNA binding, catalytic activity, nuclease activity, exonuclease activity, RNA exonuclease …	ko:K18758	NA	7.39e-10	59.7	COG0557@1|root,KOG2102@2759|Eukaryota,37MW9@33090|Viridiplantae,3G8UX@35493|Streptophyta,4JJUW@91835|fabids	35493|Streptophyta	J	NA	NA	NA	NA	ko00000,ko01000,ko03019	NA	NA	NA
Saltissima_DN100068_c0_g2	981085.XP_010091361.1	Morus notabilis	NA	3'-5'-exoribonuclease that specifically recognizes RNAs polyuridylated at their 3' end and mediates their degradation. Component of an exosome-independent RNA degradation pathway that mediates degradation of cytoplasmic mRNAs that have been deadenylated and subsequently uridylated at their 3'	NA	GO:0000070,GO:0000175,GO:0000178,GO:0000278,GO:0000280,GO:0000287,GO:0000291,GO:0000819,GO:0000932,GO:0000956,GO:0003674,GO:0003676,GO:0003723,GO:0003727,GO:0003824,GO:0004518,GO:0004527,GO:0004532,GO:0004540,GO:0005488,GO:0005575,GO:0005622,GO:0005623,GO:0005737,GO:0005844,GO:0006139,GO:0006364,GO:0006396,GO:0006401,GO:0006402,GO:0006725,GO:0006807,GO:0006996,GO:0007049,GO:0007059,GO:0008150,GO:…	mitotic sister chromatid segregation, 3'-5'-RNA exonuclease activity, exosome (RNase complex), mitotic cell cycle, nuclear division, magnesium ion binding, sister chromatid segregation, P-body, nuclear-transcribed mRNA catabolic process, molecular_function, nucleic acid binding, RNA binding, single-stranded RNA binding, catalytic activity, nuclease activity, exonuclease activity, RNA exonuclease …	ko:K18758	NA	6.46e-33	125	COG0557@1|root,KOG2102@2759|Eukaryota,37MW9@33090|Viridiplantae,3G8UX@35493|Streptophyta,4JJUW@91835|fabids	35493|Streptophyta	J	NA	NA	NA	NA	ko00000,ko01000,ko03019	NA	NA	NA
Saltissima_DN100071_c0_g1	161934.XP_010667152.1	Beta vulgaris	NA	DDE superfamily endonuclease	DDE_Tnp_4	NA		NA	NA	7.15e-64	206	KOG4585@1|root,KOG4585@2759|Eukaryota,37TBZ@33090|Viridiplantae,3GHRF@35493|Streptophyta	35493|Streptophyta	L	NA	NA	NA	NA	NA	NA	NA	NA
Saltissima_DN100077_c0_g1	29760.VIT_14s0060g00470.t01	Vitis vinifera	NA	Belongs to the ABC transporter superfamily. ABCG family. PDR (TC 3.A.1.205) subfamily	NA	GO:0001101,GO:0003674,GO:0003824,GO:0005215,GO:0005575,GO:0005623,GO:0005886,GO:0005911,GO:0006810,GO:0006855,GO:0007275,GO:0008150,GO:0009506,GO:0009719,GO:0009725,GO:0009733,GO:0009914,GO:0009926,GO:0009987,GO:0010033,GO:0010243,GO:0010817,GO:0014070,GO:0015399,GO:0015405,GO:0015893,GO:0016020,GO:0016021,GO:0016462,GO:0016787,GO:0016817,GO:0016818,GO:0016887,GO:0017111,GO:0022622,GO:0022804,GO:…	response to acid chemical, molecular_function, catalytic activity, transporter activity, cellular_component, plasma membrane, transport, xenobiotic transmembrane transport, multicellular organism development, biological_process, plasmodesma, response to hormone, response to auxin, auxin polar transport, primary active transmembrane transporter activity, membrane, pyrophosphatase activity, hydrola…	NA	NA	1.32e-46	164	COG1131@1|root,KOG0065@2759|Eukaryota,37NJR@33090|Viridiplantae,3GCIM@35493|Streptophyta	35493|Streptophyta	Q	NA	NA	NA	NA	NA	NA	NA	NA
Saltissima_DN100083_c0_g1	3983.cassava4.1_013628m	Manihot esculenta	NA	zinc finger CCCH domain-containing protein	zf-CCCH	GO:0003674,GO:0003676,GO:0003700,GO:0003723,GO:0003729,GO:0003730,GO:0005488,GO:0005575,GO:0005622,GO:0005623,GO:0005737,GO:0005829,GO:0006355,GO:0006417,GO:0008150,GO:0009889,GO:0009890,GO:0009892,GO:0009893,GO:0009894,GO:0009896,GO:0010468,GO:0010556,GO:0010558,GO:0010604,GO:0010605,GO:0010608,GO:0010629,GO:0017148,GO:0019219,GO:0019222,GO:0031323,GO:0031324,GO:0031325,GO:0031326,GO:0031327,GO:…	molecular_function, nucleic acid binding, DNA-binding transcription factor activity, RNA binding, mRNA binding, mRNA 3'-UTR binding, cellular_component, intracellular anatomical structure, cytoplasm, cytosol, regulation of DNA-templated transcription, regulation of translation, biological_process, regulation of biosynthetic process, negative regulation of metabolic process, regulation of gene exp…	NA	NA	3.51e-20	88.2	COG5063@1|root,KOG1677@2759|Eukaryota,37J2E@33090|Viridiplantae,3G971@35493|Streptophyta,4JK9W@91835|fabids	35493|Streptophyta	S	NA	NA	NA	NA	NA	NA	NA	NA
Saltissima_DN10008_c0_g1	57918.XP_004310282.1	Fragaria vesca	NA	Disease resistance protein	LRR_8	GO:0005575,GO:0005623,GO:0005886,GO:0006950,GO:0006952,GO:0007154,GO:0007165,GO:0008150,GO:0009987,GO:0016020,GO:0023052,GO:0044464,GO:0050789,GO:0050794,GO:0050896,GO:0051716,GO:0065007,GO:0071944	cellular_component, plasma membrane, response to stress, defense response, cell communication, signal transduction, biological_process, membrane, signaling, cell periphery	ko:K13459	ko04626,map04626	5.66e-15	73.9	KOG4658@1|root,KOG4658@2759|Eukaryota,37RFN@33090|Viridiplantae,3GH54@35493|Streptophyta	35493|Streptophyta	T	NA	NA	NA	NA	ko00000,ko00001	NA	NA	NA
Saltissima_DN10009_c0_g1	3983.cassava4.1_001580m	Manihot esculenta	NA	receptor-like protein kinase	Pkinase_Tyr	NA		ko:K04730	ko04010,ko04064,ko04620,ko04624,ko04722,ko05133,ko05140,ko05142,ko05145,ko05152,ko05162,ko05169,map04010,map04064,map04620,map04624,map04722,map05133,map05140,map05142,map05145,map05152,map05162,map05169	6.35e-37	140	COG0515@1|root,KOG1187@2759|Eukaryota,37T1P@33090|Viridiplantae,3GE23@35493|Streptophyta,4JGKK@91835|fabids	2759|Eukaryota	T	2.7.11.1	M00686	NA	NA	ko00000,ko00001,ko00002,ko01000,ko01001	NA	NA	NA
Saltissima_DN1000_c1_g1	4096.XP_009760844.1	Nicotiana sylvestris	NA	Bulb-type mannose-specific lectin	B_lectin,S_locus_glycop	NA		NA	NA	2.98e-202	575	28MIM@1|root,2QU25@2759|Eukaryota,37N3D@33090|Viridiplantae,3GEWS@35493|Streptophyta,44H5F@71274|asterids	71274|asterids	S	NA	NA	NA	NA	NA	NA	NA	NA
Saltissima_DN100100_c0_g1	3750.XP_008358405.1	Malus domestica	NA	Cysteine-rich RLK (RECEPTOR-like protein kinase) 8	NA	NA		NA	NA	4.05e-33	125	COG2801@1|root,KOG0017@2759|Eukaryota,37RIF@33090|Viridiplantae	33090|Viridiplantae	O	NA	NA	NA	NA	NA	NA	NA	NA
Saltissima_DN100106_c0_g1	4096.XP_009781508.1	Nicotiana sylvestris	NA	TMV resistance protein N-like	NB-ARC	NA		NA	NA	1.09e-30	119	COG4886@1|root,2R41B@2759|Eukaryota,37TDP@33090|Viridiplantae,3GCY2@35493|Streptophyta,44PAH@71274|asterids	35493|Streptophyta	S	NA	NA	NA	NA	NA	NA	NA	NA
Saltissima_DN100107_c1_g2	57918.XP_004298657.1	Fragaria vesca	NA	Pentatricopeptide repeat-containing protein At4g18975	NA	NA		NA	NA	2.07e-24	98.2	2CMBR@1|root,2QPWW@2759|Eukaryota,37MHS@33090|Viridiplantae,3GGEB@35493|Streptophyta,4JDH5@91835|fabids	35493|Streptophyta	S	NA	NA	NA	NA	NA	NA	NA	NA
Saltissima_DN10010_c0_g1	29760.VIT_06s0004g08290.t01	Vitis vinifera	NA	KH domain-containing protein	KH_1	GO:0003674,GO:0003676,GO:0003677,GO:0003723,GO:0003729,GO:0005488,GO:0005575,GO:0005622,GO:0005623,GO:0005634,GO:0005737,GO:0005829,GO:0008150,GO:0043226,GO:0043227,GO:0043229,GO:0043231,GO:0044424,GO:0044444,GO:0044464,GO:0048519,GO:0048577,GO:0048579,GO:0048580,GO:0048581,GO:0048583,GO:0048585,GO:0048586,GO:0048587,GO:0050789,GO:0050793,GO:0051093,GO:0051239,GO:0051241,GO:0065007,GO:0097159,GO:…	molecular_function, nucleic acid binding, DNA binding, RNA binding, mRNA binding, cellular_component, intracellular anatomical structure, nucleus, cytoplasm, cytosol, biological_process, membrane-bounded organelle, intracellular organelle, intracellular membrane-bounded organelle, negative regulation of short-day photoperiodism, flowering, negative regulation of long-day photoperiodism, flowering…	ko:K14945	NA	3.09e-82	248	COG5176@1|root,KOG1588@2759|Eukaryota,37J0D@33090|Viridiplantae,3GAGF@35493|Streptophyta	35493|Streptophyta	A	NA	NA	NA	NA	ko00000,ko03041	NA	NA	NA
Saltissima_DN100114_c0_g2	4081.Solyc07g053270.2.1	Solanum lycopersicum	NA	HAD-hyrolase-like	NA	NA		ko:K20884	ko00740,ko01100,ko01110,map00740,map01100,map01110	1.47e-40	144	COG0637@1|root,KOG2914@2759|Eukaryota,37Q5N@33090|Viridiplantae,3GG77@35493|Streptophyta,44GE7@71274|asterids	71274|asterids	S	2.7.1.26,3.1.3.102	M00125	R00548,R00549	RC00002,RC00017	ko00000,ko00001,ko00002,ko01000	NA	NA	NA
Saltissima_DN10011_c0_g1	4113.PGSC0003DMT400076706	Solanum tuberosum	NA	Adaptor-related protein complex 5, beta 1 subunit	NA	NA		ko:K19022	NA	0	1261	2CF5P@1|root,2QVTX@2759|Eukaryota,37RMV@33090|Viridiplantae,3GDB8@35493|Streptophyta,44J2P@71274|asterids	71274|asterids	S	NA	NA	NA	NA	ko00000,ko03400	NA	NA	NA
Saltissima_DN100124_c1_g1	4096.XP_009798327.1	Nicotiana sylvestris	NA	Microtubule associated protein (MAP65/ASE1 family)	MAP65_ASE1	NA		ko:K16732	NA	2.65e-104	317	KOG4302@1|root,KOG4302@2759|Eukaryota,37K9T@33090|Viridiplantae,3GF8A@35493|Streptophyta,44CNQ@71274|asterids	71274|asterids	DZ	NA	NA	NA	NA	ko00000,ko03036,ko04812	NA	NA	NA
Saltissima_DN100126_c0_g1	85681.XP_006441726.1	Citrus x clementina	NA	TMV resistance protein N-like	NB-ARC	NA		NA	NA	5.03e-41	150	COG4886@1|root,2R41B@2759|Eukaryota,37TDP@33090|Viridiplantae,3GCY2@35493|Streptophyta	35493|Streptophyta	S	NA	NA	NA	NA	NA	NA	NA	NA
Saltissima_DN100126_c0_g2	85681.XP_006441726.1	Citrus x clementina	NA	TMV resistance protein N-like	NB-ARC	NA		NA	NA	2.91e-50	177	COG4886@1|root,2R41B@2759|Eukaryota,37TDP@33090|Viridiplantae,3GCY2@35493|Streptophyta	35493|Streptophyta	S	NA	NA	NA	NA	NA	NA	NA	NA
Saltissima_DN100127_c1_g1	4113.PGSC0003DMT400029765	Solanum tuberosum	NA	phosphatase 2c	PP2C	NA		ko:K01102	NA	1.52e-17	81.6	COG0631@1|root,KOG0700@2759|Eukaryota,37J9M@33090|Viridiplantae,3G83F@35493|Streptophyta,44EIY@71274|asterids	71274|asterids	T	3.1.3.43	NA	NA	NA	ko00000,ko01000,ko01009	NA	NA	NA
Saltissima_DN100128_c1_g1	4155.Migut.F00739.1.p	Erythranthe guttata	NA	Protein DA1	NA	NA		NA	NA	2.7e-41	146	KOG1703@1|root,KOG1703@2759|Eukaryota,37MDT@33090|Viridiplantae,3G950@35493|Streptophyta,44FGB@71274|asterids	71274|asterids	TZ	NA	NA	NA	NA	NA	NA	NA	NA
Saltissima_DN100129_c0_g1	225117.XP_009359934.1	Pyrus x bretschneideri	NA	PHD-finger	NA	GO:0003674,GO:0005488,GO:0005515,GO:0019899,GO:0070063	molecular_function, protein binding, enzyme binding, RNA polymerase binding	NA	NA	1.07e-55	192	28IWZ@1|root,2QR8P@2759|Eukaryota,37M2Z@33090|Viridiplantae,3GFGK@35493|Streptophyta,4JI6F@91835|fabids	35493|Streptophyta	S	NA	NA	NA	NA	NA	NA	NA	NA
Saltissima_DN100132_c1_g1	4006.Lus10023355	Linum usitatissimum	NA	DNA-damage-repair toleration protein DRT111	G-patch	GO:0005575,GO:0005622,GO:0005623,GO:0005634,GO:0005737,GO:0008150,GO:0009507,GO:0009536,GO:0010468,GO:0019219,GO:0019222,GO:0031323,GO:0043226,GO:0043227,GO:0043229,GO:0043231,GO:0043484,GO:0044424,GO:0044444,GO:0044464,GO:0050789,GO:0050794,GO:0051171,GO:0051252,GO:0060255,GO:0065007,GO:0080090	cellular_component, intracellular anatomical structure, nucleus, cytoplasm, biological_process, chloroplast, plastid, regulation of gene expression, regulation of metabolic process, membrane-bounded organelle, intracellular organelle, intracellular membrane-bounded organelle, regulation of RNA splicing, regulation of RNA metabolic process, regulation of primary metabolic process	ko:K12840	ko03040,map03040	5.45e-89	269	KOG1996@1|root,KOG1996@2759|Eukaryota,37KDP@33090|Viridiplantae,3GDVC@35493|Streptophyta,4JJK8@91835|fabids	35493|Streptophyta	A	NA	NA	NA	NA	ko00000,ko00001,ko03041	NA	NA	NA
Saltissima_DN100135_c0_g1	29730.Gorai.006G237400.1	Gossypium raimondii	NA	Belongs to the major facilitator superfamily. Sugar transporter (TC 2.A.1.1) family	Sugar_tr	GO:0001101,GO:0003674,GO:0005215,GO:0005351,GO:0005355,GO:0005356,GO:0005358,GO:0005402,GO:0005575,GO:0005623,GO:0005886,GO:0005911,GO:0006810,GO:0006811,GO:0006812,GO:0006950,GO:0006970,GO:0008150,GO:0008324,GO:0008643,GO:0008645,GO:0009414,GO:0009415,GO:0009506,GO:0009628,GO:0009651,GO:0009679,GO:0009719,GO:0009725,GO:0009737,GO:0010033,GO:0010035,GO:0015075,GO:0015077,GO:0015078,GO:0015144,GO:…	response to acid chemical, molecular_function, transporter activity, carbohydrate:proton symporter activity, glucose transmembrane transporter activity, high-affinity glucose:proton symporter activity, cellular_component, plasma membrane, transport, monoatomic ion transport, monoatomic cation transport, response to stress, response to osmotic stress, biological_process, monoatomic cation transmem…	NA	NA	5.05e-282	778	KOG0254@1|root,KOG0254@2759|Eukaryota,37HW1@33090|Viridiplantae,3GBKE@35493|Streptophyta	35493|Streptophyta	U	NA	NA	NA	NA	NA	NA	NA	NA
Saltissima_DN100141_c1_g1	4641.GSMUA_Achr10P00430_001	Musa acuminata	NA	NA	NA	NA		NA	NA	4.58e-55	179	2C7QK@1|root,2SHKP@2759|Eukaryota,37YQB@33090|Viridiplantae,3GN5T@35493|Streptophyta	35493|Streptophyta	NA	NA	NA	NA	NA	NA	NA	NA	NA
Saltissima_DN100141_c1_g2	4641.GSMUA_Achr10P00430_001	Musa acuminata	NA	NA	NA	NA		NA	NA	2.77e-45	152	2C7QK@1|root,2SHKP@2759|Eukaryota,37YQB@33090|Viridiplantae,3GN5T@35493|Streptophyta	35493|Streptophyta	NA	NA	NA	NA	NA	NA	NA	NA	NA
Saltissima_DN100142_c0_g1	981085.XP_010105276.1	Morus notabilis	NA	N-terminal region of micro-spherule protein	MCRS_N	GO:0000123,GO:0000228,GO:0000785,GO:0000790,GO:0002151,GO:0003674,GO:0003676,GO:0003723,GO:0003727,GO:0004857,GO:0005488,GO:0005575,GO:0005622,GO:0005623,GO:0005634,GO:0005654,GO:0005694,GO:0005730,GO:0005737,GO:0005783,GO:0005844,GO:0006325,GO:0006464,GO:0006473,GO:0006475,GO:0006807,GO:0006996,GO:0008150,GO:0008152,GO:0008187,GO:0008266,GO:0009889,GO:0009890,GO:0009892,GO:0009987,GO:0010521,GO:…	histone acetyltransferase complex, nuclear chromosome, chromatin, G-quadruplex RNA binding, molecular_function, nucleic acid binding, RNA binding, single-stranded RNA binding, enzyme inhibitor activity, cellular_component, intracellular anatomical structure, nucleus, nucleoplasm, chromosome, nucleolus, cytoplasm, endoplasmic reticulum, chromatin organization, protein acetylation, organelle organi…	ko:K11674	ko05168,map05168	1.24e-32	125	KOG2293@1|root,KOG2293@2759|Eukaryota,37MPN@33090|Viridiplantae,3GBDD@35493|Streptophyta,4JG5S@91835|fabids	35493|Streptophyta	KT	NA	NA	NA	NA	ko00000,ko00001,ko03036	NA	NA	NA
Saltissima_DN100147_c0_g1	3659.XP_004154413.1	Cucumis sativus	NA	NAD(P) transhydrogenase beta subunit	AlaDh_PNT_C,AlaDh_PNT_N	NA		ko:K00323	ko00760,ko01100,map00760,map01100	2.22e-88	290	COG1282@1|root,2QQ0A@2759|Eukaryota,37Q5P@33090|Viridiplantae	33090|Viridiplantae	C	1.6.1.2	NA	R00112	RC00001	ko00000,ko00001,ko01000	NA	NA	NA
Saltissima_DN10014_c0_g1	102107.XP_008245465.1	Prunus mume	NA	Belongs to the disease resistance NB-LRR family	NB-ARC	NA		ko:K13459	ko04626,map04626	1.66e-52	194	KOG4658@1|root,KOG4658@2759|Eukaryota,37QC9@33090|Viridiplantae,3GAZY@35493|Streptophyta,4JFT1@91835|fabids	35493|Streptophyta	T	NA	NA	NA	NA	ko00000,ko00001	NA	NA	NA
Saltissima_DN100152_c0_g1	90675.XP_010490217.1	Camelina sativa	NA	Reverse transcriptase (RNA-dependent DNA polymerase)	NA	NA		NA	NA	9.04e-30	119	COG2801@1|root,KOG0017@2759|Eukaryota,37Y5X@33090|Viridiplantae,3GXPQ@35493|Streptophyta	35493|Streptophyta	L	NA	NA	NA	NA	NA	NA	NA	NA
Saltissima_DN100152_c1_g1	90675.XP_010490217.1	Camelina sativa	NA	Reverse transcriptase (RNA-dependent DNA polymerase)	NA	NA		NA	NA	5.08e-08	54.3	COG2801@1|root,KOG0017@2759|Eukaryota,37Y5X@33090|Viridiplantae,3GXPQ@35493|Streptophyta	35493|Streptophyta	L	NA	NA	NA	NA	NA	NA	NA	NA
Saltissima_DN100152_c2_g1	90675.XP_010445005.1	Camelina sativa	NA	Reverse transcriptase (RNA-dependent DNA polymerase)	NA	NA		NA	NA	9.21e-49	172	COG2801@1|root,KOG0017@2759|Eukaryota,37Y5X@33090|Viridiplantae,3GXPQ@35493|Streptophyta	35493|Streptophyta	L	NA	NA	NA	NA	NA	NA	NA	NA
Saltissima_DN100152_c2_g3	90675.XP_010445005.1	Camelina sativa	NA	Reverse transcriptase (RNA-dependent DNA polymerase)	NA	NA		NA	NA	5.51e-40	145	COG2801@1|root,KOG0017@2759|Eukaryota,37Y5X@33090|Viridiplantae,3GXPQ@35493|Streptophyta	35493|Streptophyta	L	NA	NA	NA	NA	NA	NA	NA	NA
Saltissima_DN100156_c0_g2	3983.cassava4.1_004090m	Manihot esculenta	NA	acyl-activating enzyme	AMP-binding,AMP-binding_C	NA		NA	NA	2.95e-147	429	COG0318@1|root,KOG1176@2759|Eukaryota,37NZS@33090|Viridiplantae,3G7PF@35493|Streptophyta,4JJFT@91835|fabids	35493|Streptophyta	I	NA	NA	NA	NA	NA	NA	NA	NA
Saltissima_DN10015_c0_g1	4513.MLOC_59533.1	Hordeum vulgare	NA	Cytochrome b5	NA	NA		NA	NA	1.96e-06	48.9	COG5274@1|root,KOG0537@2759|Eukaryota,37UZ2@33090|Viridiplantae,3GISV@35493|Streptophyta,3KZ86@4447|Liliopsida,3IGX8@38820|Poales	35493|Streptophyta	C	NA	NA	NA	NA	NA	NA	NA	NA
Saltissima_DN100165_c0_g1	161934.XP_010671205.1	Beta vulgaris	NA	ribonuclease H protein At1g65750	NA	NA		NA	NA	6.46e-40	150	KOG1075@1|root,KOG1075@2759|Eukaryota,37Q53@33090|Viridiplantae,3GHAQ@35493|Streptophyta	35493|Streptophyta	KL	NA	NA	NA	NA	NA	NA	NA	NA
Saltissima_DN100168_c0_g1	4572.TRIUR3_25884-P1	Triticum urartu	NA	DNA gyrase/topoisomerase IV, subunit A	DNA_topoisoIV	NA		ko:K02469	NA	8.94e-40	147	COG0187@1|root,KOG0355@2759|Eukaryota,37SQ1@33090|Viridiplantae,3GH2J@35493|Streptophyta,3KQUX@4447|Liliopsida,3I6TA@38820|Poales	35493|Streptophyta	B	5.99.1.3	NA	NA	NA	ko00000,ko01000,ko03032,ko03400	NA	NA	NA
Saltissima_DN10016_c0_g1	3659.XP_004139055.1	Cucumis sativus	NA	F-Box protein	NA	GO:0005575,GO:0005911,GO:0006810,GO:0007154,GO:0007165,GO:0008150,GO:0009506,GO:0009719,GO:0009725,GO:0009735,GO:0009736,GO:0009755,GO:0009914,GO:0009987,GO:0010033,GO:0010817,GO:0023052,GO:0030054,GO:0032870,GO:0042221,GO:0050789,GO:0050794,GO:0050896,GO:0051179,GO:0051234,GO:0051716,GO:0055044,GO:0065007,GO:0065008,GO:0070887,GO:0071310,GO:0071368,GO:0071495	cellular_component, transport, cell communication, signal transduction, biological_process, plasmodesma, response to hormone, response to cytokinin, cytokinin-activated signaling pathway, hormone-mediated signaling pathway, signaling, cell junction, response to chemical, localization, symplast, cellular response to cytokinin stimulus	NA	NA	9.67e-17	85.9	28M8K@1|root,2RWHY@2759|Eukaryota,37T6I@33090|Viridiplantae,3GCGE@35493|Streptophyta,4JP6S@91835|fabids	35493|Streptophyta	S	NA	NA	NA	NA	NA	NA	NA	NA
Saltissima_DN10017_c0_g1	57918.XP_004288063.1	Fragaria vesca	NA	Ribosomal protein TL5, C-terminal domain	Ribosomal_TL5_C	NA		ko:K02897	ko03010,map03010	8.23e-119	343	COG1825@1|root,2QV9D@2759|Eukaryota,37RRT@33090|Viridiplantae,3GF0N@35493|Streptophyta,4JSZ5@91835|fabids	35493|Streptophyta	J	NA	M00178	NA	NA	ko00000,ko00001,ko00002,ko03011	NA	NA	NA
Saltissima_DN10017_c0_g2	3760.EMJ04684	Prunus persica	NA	50S ribosomal protein	Ribosomal_TL5_C	NA		ko:K02897	ko03010,map03010	5e-54	172	COG1825@1|root,2QV9D@2759|Eukaryota,37RRT@33090|Viridiplantae,3GF0N@35493|Streptophyta,4JCZH@91835|fabids	35493|Streptophyta	J	NA	M00178	NA	NA	ko00000,ko00001,ko00002,ko03011	NA	NA	NA
Saltissima_DN100185_c3_g1	4113.PGSC0003DMT400024531	Solanum tuberosum	NA	AAA domain	AAA_12	NA		ko:K10706	NA	2.45e-89	294	COG1112@1|root,KOG1801@2759|Eukaryota,37K93@33090|Viridiplantae,3G9HR@35493|Streptophyta,44IH3@71274|asterids	71274|asterids	A	NA	NA	NA	NA	ko00000,ko01000,ko03021	NA	NA	NA
Saltissima_DN10018_c0_g1	38727.Pavir.Aa00560.1.p	Panicum virgatum	NA	No apical meristem-associated C-terminal domain	NA	NA		NA	NA	6.78e-08	55.5	2D4CZ@1|root,2SUQK@2759|Eukaryota,384WX@33090|Viridiplantae,3GSW1@35493|Streptophyta,3M31G@4447|Liliopsida,3IKX3@38820|Poales	35493|Streptophyta	S	NA	NA	NA	NA	NA	NA	NA	NA
Saltissima_DN100197_c0_g1	2711.XP_006493730.1	Citrus sinensis	ECT8	YTH domain-containing family protein	NA	NA		ko:K20102	NA	6.73e-36	133	KOG1901@1|root,KOG1901@2759|Eukaryota,37PN1@33090|Viridiplantae,3GEZI@35493|Streptophyta	35493|Streptophyta	S	NA	NA	NA	NA	ko00000,ko03019	NA	NA	NA
Saltissima_DN10020_c0_g1	38727.Pavir.J08196.1.p	Panicum virgatum	NA	NA	NA	NA		NA	NA	1.2e-06	48.5	28WXB@1|root,2R4NJ@2759|Eukaryota,385IK@33090|Viridiplantae,3GTHE@35493|Streptophyta,3M90N@4447|Liliopsida,3ISHY@38820|Poales	35493|Streptophyta	NA	NA	NA	NA	NA	NA	NA	NA	NA
Saltissima_DN10021_c0_g1	981085.XP_010112142.1	Morus notabilis	NA	L-arabinokinase-like	NA	GO:0003674,GO:0003824,GO:0005575,GO:0005622,GO:0005623,GO:0005737,GO:0005829,GO:0005911,GO:0005975,GO:0006793,GO:0006796,GO:0008150,GO:0008152,GO:0009506,GO:0009702,GO:0009987,GO:0016301,GO:0016310,GO:0016740,GO:0016772,GO:0016773,GO:0019200,GO:0030054,GO:0044237,GO:0044238,GO:0044262,GO:0044424,GO:0044444,GO:0044464,GO:0046835,GO:0055044,GO:0071704	molecular_function, catalytic activity, cellular_component, intracellular anatomical structure, cytoplasm, cytosol, carbohydrate metabolic process, phosphorus metabolic process, phosphate-containing compound metabolic process, biological_process, metabolic process, plasmodesma, L-arabinokinase activity, kinase activity, phosphorylation, transferase activity, phosphotransferase activity, alcohol g…	ko:K12446	ko00520,ko01100,map00520,map01100	3.89e-10	60.1	COG0153@1|root,KOG0631@2759|Eukaryota,37NK5@33090|Viridiplantae,3GCI8@35493|Streptophyta,4JEKQ@91835|fabids	35493|Streptophyta	G	2.7.1.46	NA	R01754	RC00002,RC00078	ko00000,ko00001,ko01000	NA	NA	NA
Saltissima_DN100220_c0_g1	161934.XP_010686153.1	Beta vulgaris	NA	Belongs to the ABC transporter superfamily. ABCG family. PDR (TC 3.A.1.205) subfamily	NA	GO:0003674,GO:0003824,GO:0005215,GO:0005575,GO:0005623,GO:0005886,GO:0005911,GO:0006810,GO:0006855,GO:0008150,GO:0009506,GO:0015399,GO:0015405,GO:0015893,GO:0016020,GO:0016021,GO:0016462,GO:0016787,GO:0016817,GO:0016818,GO:0016887,GO:0017111,GO:0022804,GO:0022857,GO:0030054,GO:0031224,GO:0042221,GO:0042493,GO:0042623,GO:0042626,GO:0043492,GO:0044425,GO:0044464,GO:0050896,GO:0051179,GO:0051234,GO:…	molecular_function, catalytic activity, transporter activity, cellular_component, plasma membrane, transport, xenobiotic transmembrane transport, biological_process, plasmodesma, primary active transmembrane transporter activity, membrane, pyrophosphatase activity, hydrolase activity, hydrolase activity, acting on acid anhydrides, in phosphorus-containing anhydrides, ATP hydrolysis activity, ribo…	NA	NA	1.32e-56	195	COG1131@1|root,COG2801@1|root,KOG0017@2759|Eukaryota,KOG0065@2759|Eukaryota,37P62@33090|Viridiplantae,3G8YT@35493|Streptophyta	35493|Streptophyta	Q	NA	NA	NA	NA	NA	NA	NA	NA
Saltissima_DN100224_c0_g2	29760.VIT_15s0024g00240.t01	Vitis vinifera	NA	Vacuolar protein sorting-associated protein	SHR-BD	NA		ko:K19525	NA	5.53e-76	251	COG5043@1|root,KOG1809@2759|Eukaryota,37R1X@33090|Viridiplantae,3GBSC@35493|Streptophyta	35493|Streptophyta	U	NA	NA	NA	NA	ko00000	NA	NA	NA
Saltissima_DN100231_c0_g1	225117.XP_009342017.1	Pyrus x bretschneideri	NA	Exportin 1-like protein	Xpo1	GO:0003002,GO:0003674,GO:0003676,GO:0003723,GO:0005049,GO:0005488,GO:0005575,GO:0005622,GO:0005623,GO:0005634,GO:0005737,GO:0006403,GO:0006405,GO:0006810,GO:0006913,GO:0007275,GO:0007389,GO:0008150,GO:0009653,GO:0009798,GO:0009909,GO:0009910,GO:0009943,GO:0009944,GO:0009955,GO:0009965,GO:0010016,GO:0015931,GO:0022622,GO:0031074,GO:0032386,GO:0032501,GO:0032502,GO:0032879,GO:0032880,GO:0032991,GO:…	regionalization, molecular_function, nucleic acid binding, RNA binding, nuclear export signal receptor activity, cellular_component, intracellular anatomical structure, nucleus, cytoplasm, RNA export from nucleus, transport, nucleocytoplasmic transport, multicellular organism development, pattern specification process, biological_process, anatomical structure morphogenesis, regulation of flower d…	ko:K14289	ko03013,map03013	1.32e-63	215	COG5101@1|root,KOG2020@2759|Eukaryota,37HNR@33090|Viridiplantae,3G7W7@35493|Streptophyta,4JJUS@91835|fabids	35493|Streptophyta	UY	NA	NA	NA	NA	ko00000,ko00001,ko03016,ko03036	NA	NA	NA
Saltissima_DN100232_c0_g2	3641.EOY14548	Theobroma cacao	NA	Calcineurin-like phosphoesterase	NA	NA		NA	NA	2.19e-48	170	28JWK@1|root,2QSAS@2759|Eukaryota,37J7Q@33090|Viridiplantae,3GESZ@35493|Streptophyta	35493|Streptophyta	S	NA	NA	NA	NA	NA	NA	NA	NA
Saltissima_DN100233_c0_g1	3880.AES65941	Medicago truncatula	NA	WD repeat and HMG-box DNA-binding protein	NA	NA		ko:K11274	NA	4.92e-06	50.8	KOG1274@1|root,KOG1274@2759|Eukaryota,37JXC@33090|Viridiplantae,3GDVN@35493|Streptophyta,4JJTN@91835|fabids	35493|Streptophyta	S	NA	NA	NA	NA	ko00000,ko03036	NA	NA	NA
Saltissima_DN10023_c0_g1	4155.Migut.O00810.1.p	Erythranthe guttata	NA	Myb/SANT-like DNA-binding domain	Myb_DNA-bind_3	NA		NA	NA	4.94e-55	181	2BYPQ@1|root,2S2HS@2759|Eukaryota,37VD6@33090|Viridiplantae,3GJTM@35493|Streptophyta	35493|Streptophyta	S	NA	NA	NA	NA	NA	NA	NA	NA
Saltissima_DN100242_c0_g1	29760.VIT_08s0007g08690.t01	Vitis vinifera	VLN2	Caps the barbed end of actin filaments and is able to sever them in a calcium-dependent manner	NA	GO:0001558,GO:0003674,GO:0003779,GO:0005488,GO:0005515,GO:0005575,GO:0005622,GO:0005623,GO:0005737,GO:0005856,GO:0005884,GO:0006996,GO:0007010,GO:0007015,GO:0008064,GO:0008092,GO:0008150,GO:0009605,GO:0009606,GO:0009628,GO:0009629,GO:0009630,GO:0009987,GO:0010639,GO:0010817,GO:0015629,GO:0016043,GO:0022607,GO:0030029,GO:0030036,GO:0030832,GO:0030833,GO:0030834,GO:0030835,GO:0030837,GO:0031333,GO:…	regulation of cell growth, molecular_function, actin binding, protein binding, cellular_component, intracellular anatomical structure, cytoplasm, cytoskeleton, actin filament, organelle organization, cytoskeleton organization, actin filament organization, regulation of actin polymerization or depolymerization, cytoskeletal protein binding, biological_process, tropism, response to abiotic stimulus…	ko:K05761,ko:K05768	ko04666,ko04810,ko05203,map04666,map04810,map05203	1.8e-60	205	KOG0443@1|root,KOG0443@2759|Eukaryota,37IMR@33090|Viridiplantae,3G95S@35493|Streptophyta	35493|Streptophyta	Z	NA	NA	NA	NA	ko00000,ko00001,ko04147,ko04812	NA	NA	NA
Saltissima_DN10024_c0_g1	57918.XP_004295836.1	Fragaria vesca	NA	L-type lectin-domain containing receptor kinase IX.1-like	Pkinase	GO:0002229,GO:0002239,GO:0005575,GO:0005623,GO:0005886,GO:0006950,GO:0006952,GO:0008150,GO:0009605,GO:0009607,GO:0009893,GO:0010310,GO:0010726,GO:0010941,GO:0010942,GO:0016020,GO:0019222,GO:0031323,GO:0031325,GO:0043207,GO:0044464,GO:0048518,GO:0048522,GO:0050789,GO:0050794,GO:0050896,GO:0051193,GO:0051194,GO:0051704,GO:0051707,GO:0065007,GO:0071944,GO:0098542,GO:2000377,GO:2000379	defense response to oomycetes, response to oomycetes, cellular_component, plasma membrane, response to stress, defense response, biological_process, regulation of hydrogen peroxide metabolic process, membrane, regulation of metabolic process, response to external biotic stimulus, response to other organism, cell periphery, defense response to other organism, regulation of reactive oxygen species …	ko:K04733	ko04010,ko04064,ko04620,ko04621,ko04624,ko04722,ko05133,ko05140,ko05142,ko05145,ko05152,ko05162,ko05164,map04010,map04064,map04620,map04621,map04624,map04722,map05133,map05140,map05142,map05145,map05152,map05162,map05164	3.16e-94	293	COG0515@1|root,2QTX3@2759|Eukaryota,37QMV@33090|Viridiplantae,3G7RI@35493|Streptophyta,4JGIP@91835|fabids	35493|Streptophyta	T	2.7.11.1	M00686	NA	NA	ko00000,ko00001,ko00002,ko01000,ko01001	NA	NA	NA
Saltissima_DN10025_c0_g1	4432.XP_010277679.1	Nelumbo nucifera	NA	Belongs to the protein kinase superfamily. Ser Thr protein kinase family	LRRNT_2	NA		NA	NA	2.53e-26	111	COG4886@1|root,2QPYS@2759|Eukaryota,37Q18@33090|Viridiplantae,3GCT9@35493|Streptophyta	35493|Streptophyta	T	NA	NA	NA	NA	NA	NA	NA	NA
Saltissima_DN100265_c0_g1	28532.XP_010537665.1	Tarenaya hassleriana	NA	Inter-alpha-trypsin inhibitor heavy	NA	NA		NA	NA	1.26e-11	64.7	COG2304@1|root,2QSCC@2759|Eukaryota,37KTA@33090|Viridiplantae,3G7B2@35493|Streptophyta,3HVHR@3699|Brassicales	35493|Streptophyta	S	NA	NA	NA	NA	NA	NA	NA	NA
Saltissima_DN100265_c1_g1	57918.XP_004288867.1	Fragaria vesca	NA	TMV resistance protein N-like	NA	NA		NA	NA	0.000957	42.7	28I92@1|root,2QQJE@2759|Eukaryota,37M5G@33090|Viridiplantae,3GG0S@35493|Streptophyta,4JNTG@91835|fabids	35493|Streptophyta	T	NA	NA	NA	NA	NA	NA	NA	NA
Saltissima_DN100270_c0_g1	4096.XP_009784471.1	Nicotiana sylvestris	NA	Belongs to the MIP aquaporin (TC 1.A.8) family	MIP	NA		ko:K09874	NA	1.18e-34	124	COG0580@1|root,KOG0223@2759|Eukaryota,37TCB@33090|Viridiplantae,3GFEH@35493|Streptophyta,44SEQ@71274|asterids	71274|asterids	G	NA	NA	NA	NA	ko00000,ko02000	1.A.8.12	NA	NA
Saltissima_DN100272_c1_g2	3641.EOX93668	Theobroma cacao	NA	Peroxisomal membrane protein	NA	GO:0005575,GO:0005622,GO:0005623,GO:0005737,GO:0005777,GO:0005778,GO:0006082,GO:0006605,GO:0006625,GO:0006629,GO:0006631,GO:0006635,GO:0006810,GO:0006886,GO:0006996,GO:0007031,GO:0008104,GO:0008150,GO:0008152,GO:0009056,GO:0009062,GO:0009987,GO:0015031,GO:0015833,GO:0015919,GO:0016020,GO:0016042,GO:0016043,GO:0016054,GO:0016558,GO:0017038,GO:0019395,GO:0019752,GO:0030258,GO:0031090,GO:0031903,GO:…	cellular_component, intracellular anatomical structure, cytoplasm, peroxisome, peroxisomal membrane, protein targeting, protein targeting to peroxisome, lipid metabolic process, fatty acid metabolic process, fatty acid beta-oxidation, transport, intracellular protein transport, organelle organization, peroxisome organization, protein localization, biological_process, metabolic process, fatty acid…	ko:K13344	ko04146,map04146	1.62e-18	82.4	28KEU@1|root,2QSVT@2759|Eukaryota,37K59@33090|Viridiplantae,3GFN1@35493|Streptophyta	35493|Streptophyta	S	NA	NA	NA	NA	ko00000,ko00001	3.A.20.1	NA	NA
Saltissima_DN100273_c0_g1	3827.XP_004505860.1	Cicer arietinum	NA	Belongs to the protein kinase superfamily	NA	GO:0003674,GO:0003824,GO:0004672,GO:0004674,GO:0004675,GO:0004888,GO:0006464,GO:0006468,GO:0006793,GO:0006796,GO:0006807,GO:0007154,GO:0007165,GO:0007166,GO:0007167,GO:0007178,GO:0008150,GO:0008152,GO:0009987,GO:0010119,GO:0016301,GO:0016310,GO:0016740,GO:0016772,GO:0016773,GO:0019199,GO:0019538,GO:0023052,GO:0036211,GO:0038023,GO:0043170,GO:0043412,GO:0044237,GO:0044238,GO:0044260,GO:0044267,GO:…	molecular_function, catalytic activity, protein kinase activity, protein serine/threonine kinase activity, transmembrane receptor protein serine/threonine kinase activity, transmembrane signaling receptor activity, protein phosphorylation, phosphorus metabolic process, phosphate-containing compound metabolic process, cell communication, signal transduction, cell surface receptor signaling pathway…	NA	NA	2.44e-12	66.2	COG0515@1|root,KOG1187@2759|Eukaryota,37J3B@33090|Viridiplantae,3GDZ7@35493|Streptophyta,4JD4K@91835|fabids	35493|Streptophyta	T	NA	NA	NA	NA	NA	NA	NA	NA
Saltissima_DN100276_c0_g1	4081.Solyc12g044180.1.1	Solanum lycopersicum	NA	Disease resistance protein	NA	NA		ko:K13459	ko04626,map04626	0.000581	42.7	KOG4658@1|root,KOG4658@2759|Eukaryota,37RFN@33090|Viridiplantae,3GH54@35493|Streptophyta	35493|Streptophyta	T	NA	NA	NA	NA	ko00000,ko00001	NA	NA	NA
Saltissima_DN100278_c0_g1	4081.Solyc07g061920.2.1	Solanum lycopersicum	NA	1,3-beta-glucan synthase component	FKS1_dom1,Vta1	NA		ko:K11000	NA	2.25e-230	694	KOG0916@1|root,KOG0916@2759|Eukaryota,37NH0@33090|Viridiplantae,3GEYG@35493|Streptophyta,44IBP@71274|asterids	71274|asterids	M	NA	NA	NA	NA	ko00000,ko01000,ko01003	NA	GT48	NA
Saltissima_DN100279_c0_g2	4098.XP_009618248.1	Nicotiana tomentosiformis	NA	FAD dependent oxidoreductase	FAD_binding_3	NA		NA	NA	4.91e-46	158	COG0654@1|root,KOG2614@2759|Eukaryota,37SU9@33090|Viridiplantae,3G9FF@35493|Streptophyta,44QV1@71274|asterids	71274|asterids	C	NA	NA	NA	NA	NA	NA	NA	NA
Saltissima_DN10027_c0_g1	102107.XP_008231411.1	Prunus mume	NA	Domain of unknown function	NA	NA		NA	NA	8.05e-07	52	COG0666@1|root,KOG0504@2759|Eukaryota,37HEY@33090|Viridiplantae,3G9UH@35493|Streptophyta,4JSH0@91835|fabids	35493|Streptophyta	S	NA	NA	NA	NA	NA	NA	NA	NA
Saltissima_DN10028_c0_g1	3847.GLYMA08G44240.1	Glycine max	NA	NAD-dependent protein deacetylase	NA	NA		ko:K11416	ko04714,ko05230,map04714,map05230	6.08e-18	83.6	COG0846@1|root,KOG1905@2759|Eukaryota,37JIC@33090|Viridiplantae,3GCS3@35493|Streptophyta,4JDX5@91835|fabids	35493|Streptophyta	BK	2.4.2.31	NA	NA	NA	ko00000,ko00001,ko01000,ko03036	NA	NA	NA
Saltissima_DN100293_c1_g1	3983.cassava4.1_034357m	Manihot esculenta	NA	exocyst complex component	Exo70	GO:0006810,GO:0006887,GO:0008150,GO:0009987,GO:0016192,GO:0032940,GO:0046903,GO:0051179,GO:0051234	transport, exocytosis, biological_process, vesicle-mediated transport, secretion by cell, localization	ko:K07195	ko04910,map04910	9.71e-29	116	KOG2344@1|root,KOG2344@2759|Eukaryota,37K2K@33090|Viridiplantae,3G7VQ@35493|Streptophyta,4JGE8@91835|fabids	35493|Streptophyta	U	NA	NA	NA	NA	ko00000,ko00001,ko03036,ko04131	NA	NA	NA
Saltissima_DN100295_c1_g1	3641.EOY11265	Theobroma cacao	NA	Autophagy-related protein	NA	GO:0000226,GO:0000785,GO:0001952,GO:0001953,GO:0003674,GO:0003682,GO:0005102,GO:0005488,GO:0005515,GO:0005575,GO:0005622,GO:0005623,GO:0005634,GO:0005694,GO:0005730,GO:0005737,GO:0005856,GO:0005874,GO:0005881,GO:0006355,GO:0006357,GO:0006810,GO:0006950,GO:0006996,GO:0007010,GO:0007017,GO:0007030,GO:0007162,GO:0007275,GO:0008047,GO:0008092,GO:0008134,GO:0008150,GO:0009605,GO:0009653,GO:0009889,GO:…	microtubule cytoskeleton organization, chromatin, molecular_function, chromatin binding, signaling receptor binding, protein binding, cellular_component, intracellular anatomical structure, nucleus, chromosome, nucleolus, cytoplasm, cytoskeleton, microtubule, cytoplasmic microtubule, regulation of DNA-templated transcription, regulation of transcription by RNA polymerase II, transport, response t…	NA	NA	9.18e-36	133	COG0515@1|root,KOG2109@1|root,KOG1187@2759|Eukaryota,KOG2109@2759|Eukaryota,37QRH@33090|Viridiplantae,3GFAP@35493|Streptophyta	35493|Streptophyta	C	NA	NA	NA	NA	NA	NA	NA	NA
Saltissima_DN100300_c0_g2	218851.Aquca_044_00146.1	Aquilegia coerulea	NA	Belongs to the enoyl-CoA hydratase isomerase family	ECH_2	GO:0003674,GO:0003824,GO:0003860,GO:0006082,GO:0006520,GO:0006573,GO:0006574,GO:0006807,GO:0006950,GO:0008150,GO:0008152,GO:0009056,GO:0009063,GO:0009081,GO:0009083,GO:0009266,GO:0009409,GO:0009628,GO:0009987,GO:0016054,GO:0016289,GO:0016787,GO:0016788,GO:0016790,GO:0019752,GO:0043436,GO:0044237,GO:0044238,GO:0044248,GO:0044281,GO:0044282,GO:0046395,GO:0050896,GO:0071704,GO:1901564,GO:1901565,GO:…	molecular_function, catalytic activity, 3-hydroxyisobutyryl-CoA hydrolase activity, amino acid metabolic process, valine metabolic process, valine catabolic process, response to stress, biological_process, metabolic process, amino acid catabolic process, branched-chain amino acid metabolic process, branched-chain amino acid catabolic process, response to temperature stimulus, response to cold, re…	ko:K05605	ko00280,ko00410,ko00640,ko01100,ko01200,map00280,map00410,map00640,map01100,map01200	3.9e-43	149	COG1024@1|root,2QPXA@2759|Eukaryota,389W8@33090|Viridiplantae,3GCFT@35493|Streptophyta	35493|Streptophyta	I	3.1.2.4	M00013	R03158,R05064	RC00004,RC00014,RC00137	ko00000,ko00001,ko00002,ko01000	NA	NA	NA
Saltissima_DN100301_c0_g1	37682.EMT23679	Aegilops tauschii	NA	LRR receptor-like serine threonine-protein kinase	LRR_6,LRR_8	NA		NA	NA	0.000574	43.5	COG4886@1|root,KOG0619@2759|Eukaryota,37JQI@33090|Viridiplantae,3G97Z@35493|Streptophyta,3M2YF@4447|Liliopsida,3I3BB@38820|Poales	35493|Streptophyta	GM	NA	NA	NA	NA	NA	NA	NA	NA
Saltissima_DN100306_c0_g1	2711.XP_006474308.1	Citrus sinensis	NA	ABC transporter I family member	ABC_tran	GO:0003674,GO:0005215,GO:0005338,GO:0005460,GO:0005575,GO:0005622,GO:0005623,GO:0005737,GO:0005773,GO:0005774,GO:0005886,GO:0006810,GO:0006811,GO:0006820,GO:0008150,GO:0008509,GO:0008514,GO:0010035,GO:0010038,GO:0010044,GO:0012506,GO:0015075,GO:0015165,GO:0015711,GO:0015780,GO:0015786,GO:0015931,GO:0015932,GO:0016020,GO:0022857,GO:0031090,GO:0031982,GO:0034220,GO:0042221,GO:0043226,GO:0043227,GO:…	molecular_function, transporter activity, nucleotide-sugar transmembrane transporter activity, UDP-glucose transmembrane transporter activity, cellular_component, intracellular anatomical structure, cytoplasm, vacuole, vacuolar membrane, plasma membrane, transport, monoatomic ion transport, monoatomic anion transport, biological_process, monoatomic anion transmembrane transporter activity, organi…	NA	NA	9.82e-64	199	COG1132@1|root,KOG0055@2759|Eukaryota,37J30@33090|Viridiplantae,3GB0T@35493|Streptophyta	35493|Streptophyta	Q	NA	NA	NA	NA	NA	NA	NA	NA
Saltissima_DN100306_c0_g2	981085.XP_010110724.1	Morus notabilis	NA	ABC transporter I family member	ABC_tran	GO:0003674,GO:0005215,GO:0005338,GO:0005460,GO:0005575,GO:0005622,GO:0005623,GO:0005737,GO:0005773,GO:0005774,GO:0005886,GO:0006810,GO:0006811,GO:0006820,GO:0008150,GO:0008509,GO:0008514,GO:0010035,GO:0010038,GO:0010044,GO:0012506,GO:0015075,GO:0015165,GO:0015711,GO:0015780,GO:0015786,GO:0015931,GO:0015932,GO:0016020,GO:0022857,GO:0031090,GO:0031982,GO:0034220,GO:0042221,GO:0043226,GO:0043227,GO:…	molecular_function, transporter activity, nucleotide-sugar transmembrane transporter activity, UDP-glucose transmembrane transporter activity, cellular_component, intracellular anatomical structure, cytoplasm, vacuole, vacuolar membrane, plasma membrane, transport, monoatomic ion transport, monoatomic anion transport, biological_process, monoatomic anion transmembrane transporter activity, organi…	NA	NA	3.66e-76	231	COG1132@1|root,KOG0055@2759|Eukaryota,37J30@33090|Viridiplantae,3GB0T@35493|Streptophyta,4JF51@91835|fabids	35493|Streptophyta	Q	NA	NA	NA	NA	NA	NA	NA	NA
Saltissima_DN10030_c0_g1	85681.XP_006440332.1	Citrus x clementina	NA	NA	NA	NA		NA	NA	4.01e-23	98.6	28Q85@1|root,2QWWX@2759|Eukaryota,37N9N@33090|Viridiplantae,3GH2S@35493|Streptophyta	35493|Streptophyta	NA	NA	NA	NA	NA	NA	NA	NA	NA
Saltissima_DN10031_c0_g1	29760.VIT_02s0012g01940.t01	Vitis vinifera	NA	transcription factor	Myb_DNA-binding	GO:0000003,GO:0001067,GO:0003002,GO:0003006,GO:0003674,GO:0003676,GO:0003677,GO:0003700,GO:0005488,GO:0005575,GO:0005622,GO:0005623,GO:0005634,GO:0006355,GO:0007275,GO:0007389,GO:0008150,GO:0009791,GO:0009798,GO:0009889,GO:0009908,GO:0009943,GO:0009944,GO:0009955,GO:0010468,GO:0010556,GO:0019219,GO:0019222,GO:0022414,GO:0031323,GO:0031326,GO:0032501,GO:0032502,GO:0035670,GO:0043226,GO:0043227,GO:…	regionalization, developmental process involved in reproduction, molecular_function, nucleic acid binding, DNA binding, DNA-binding transcription factor activity, cellular_component, intracellular anatomical structure, nucleus, regulation of DNA-templated transcription, multicellular organism development, pattern specification process, biological_process, post-embryonic development, regulation of…	NA	NA	1.07e-68	221	28J99@1|root,2QRMZ@2759|Eukaryota,37RKY@33090|Viridiplantae,3GFNM@35493|Streptophyta	35493|Streptophyta	K	NA	NA	NA	NA	NA	NA	NA	NA
Saltissima_DN10031_c0_g2	4098.XP_009630073.1	Nicotiana tomentosiformis	NA	Ethylene-responsive protein kinase Le-CTR1	NA	NA		NA	NA	3.17e-08	56.6	COG0515@1|root,KOG0192@2759|Eukaryota,37K0W@33090|Viridiplantae,3G7X0@35493|Streptophyta,44CBJ@71274|asterids	71274|asterids	T	NA	NA	NA	NA	NA	NA	NA	NA
Saltissima_DN100326_c0_g1	2711.XP_006466705.1	Citrus sinensis	NA	DA1-related	DA1-like	GO:0003674,GO:0005488,GO:0005515,GO:0005575,GO:0005623,GO:0005886,GO:0016020,GO:0032182,GO:0043130,GO:0044464,GO:0071944	molecular_function, protein binding, cellular_component, plasma membrane, membrane, ubiquitin-like protein binding, ubiquitin binding, cell periphery	NA	NA	6.26e-63	204	KOG1703@1|root,KOG1703@2759|Eukaryota,37HEC@33090|Viridiplantae,3G8Q5@35493|Streptophyta	35493|Streptophyta	TZ	NA	NA	NA	NA	NA	NA	NA	NA
Saltissima_DN10034_c0_g1	4155.Migut.K00031.1.p	Erythranthe guttata	NA	RING-type zinc-finger	zf-C3HC4_3	NA		ko:K10666	ko04141,map04141	1.74e-76	244	COG5574@1|root,KOG0823@2759|Eukaryota,37M0I@33090|Viridiplantae,3GHIY@35493|Streptophyta,44F8U@71274|asterids	71274|asterids	O	2.3.2.27	NA	NA	NA	ko00000,ko00001,ko01000,ko04121	NA	NA	NA
Saltissima_DN100351_c2_g2	71139.XP_010057023.1	Eucalyptus grandis	NA	TMV resistance protein N-like	NA	NA		NA	NA	3.53e-08	54.7	28XIB@1|root,2R4BG@2759|Eukaryota,37T5Z@33090|Viridiplantae	33090|Viridiplantae	S	NA	NA	NA	NA	NA	NA	NA	NA
Saltissima_DN10035_c0_g1	161934.XP_010670382.1	Beta vulgaris	NA	Pentatricopeptide repeat-containing protein	PPR,PPR_2	GO:0003674,GO:0003676,GO:0003723,GO:0003824,GO:0004518,GO:0004519,GO:0005488,GO:0005575,GO:0005622,GO:0005623,GO:0006139,GO:0006725,GO:0006807,GO:0008150,GO:0008152,GO:0009451,GO:0009987,GO:0016070,GO:0016787,GO:0016788,GO:0034641,GO:0043170,GO:0043226,GO:0043227,GO:0043229,GO:0043231,GO:0043412,GO:0044237,GO:0044238,GO:0044424,GO:0044464,GO:0046483,GO:0071704,GO:0090304,GO:0090305,GO:0097159,GO:…	molecular_function, nucleic acid binding, RNA binding, catalytic activity, nuclease activity, endonuclease activity, cellular_component, intracellular anatomical structure, nucleobase-containing compound metabolic process, biological_process, metabolic process, RNA modification, RNA metabolic process, hydrolase activity, hydrolase activity, acting on ester bonds, membrane-bounded organelle, intra…	NA	NA	3.43e-236	679	KOG4197@1|root,KOG4197@2759|Eukaryota,37R0U@33090|Viridiplantae,3GE0S@35493|Streptophyta	35493|Streptophyta	S	NA	NA	NA	NA	NA	NA	NA	NA
Saltissima_DN100361_c0_g1	4098.XP_009603150.1	Nicotiana tomentosiformis	NA	Converts the prephenate produced from the shikimate- chorismate pathway into phenylalanine	PDT	NA		ko:K05359	ko00400,ko01100,ko01110,ko01130,ko01230,map00400,map01100,map01110,map01130,map01230	8.27e-90	272	COG0077@1|root,KOG2797@2759|Eukaryota,37I2F@33090|Viridiplantae,3GA3F@35493|Streptophyta,44QK8@71274|asterids	71274|asterids	E	4.2.1.51,4.2.1.91	M00024	R00691,R01373	RC00360	ko00000,ko00001,ko00002,ko01000	NA	NA	NA
Saltissima_DN100364_c1_g1	29760.VIT_07s0005g05860.t01	Vitis vinifera	NA	guanine nucleotide-binding protein-like 3 homolog	NA	GO:0000003,GO:0003006,GO:0003674,GO:0003824,GO:0003924,GO:0005575,GO:0005622,GO:0005623,GO:0005634,GO:0005730,GO:0005911,GO:0006355,GO:0007275,GO:0008150,GO:0009506,GO:0009653,GO:0009790,GO:0009791,GO:0009793,GO:0009888,GO:0009889,GO:0009890,GO:0009892,GO:0009908,GO:0010073,GO:0010074,GO:0010077,GO:0010154,GO:0010468,GO:0010556,GO:0010558,GO:0010605,GO:0010629,GO:0016462,GO:0016787,GO:0016817,GO:…	developmental process involved in reproduction, molecular_function, catalytic activity, GTPase activity, cellular_component, intracellular anatomical structure, nucleus, nucleolus, regulation of DNA-templated transcription, multicellular organism development, biological_process, plasmodesma, anatomical structure morphogenesis, embryo development, post-embryonic development, embryo development end…	ko:K14538	ko03008,map03008	3.84e-41	150	COG1161@1|root,KOG2484@2759|Eukaryota,37KJC@33090|Viridiplantae,3GDMH@35493|Streptophyta	35493|Streptophyta	S	NA	NA	NA	NA	ko00000,ko00001,ko03009	NA	NA	NA
Saltissima_DN100367_c0_g1	3983.cassava4.1_015247m	Manihot esculenta	NA	Late embryogenesis abundant protein	NA	NA		NA	NA	2.63e-60	193	28XWY@1|root,2R4QG@2759|Eukaryota,37T2J@33090|Viridiplantae,3GHCH@35493|Streptophyta,4JGF5@91835|fabids	35493|Streptophyta	S	NA	NA	NA	NA	NA	NA	NA	NA
Saltissima_DN100367_c1_g1	3983.cassava4.1_015247m	Manihot esculenta	NA	Late embryogenesis abundant protein	NA	NA		NA	NA	5.27e-60	192	28XWY@1|root,2R4QG@2759|Eukaryota,37T2J@33090|Viridiplantae,3GHCH@35493|Streptophyta,4JGF5@91835|fabids	35493|Streptophyta	S	NA	NA	NA	NA	NA	NA	NA	NA
Saltissima_DN100371_c0_g1	29760.VIT_05s0062g01070.t01	Vitis vinifera	NA	Probably inactive leucine-rich repeat receptor-like protein kinase	Pkinase	NA		NA	NA	3.54e-65	217	COG4886@1|root,2QU7G@2759|Eukaryota,37PB9@33090|Viridiplantae,3G8U3@35493|Streptophyta	35493|Streptophyta	T	NA	NA	NA	NA	NA	NA	NA	NA
Saltissima_DN100371_c0_g2	3694.POPTR_0014s14440.1	Populus trichocarpa	NA	Probably inactive leucine-rich repeat receptor-like protein kinase	LRRNT_2,LRR_1,LRR_6,LRR_8,Pkinase	NA		NA	NA	1.68e-224	669	COG4886@1|root,2QU7G@2759|Eukaryota,37PB9@33090|Viridiplantae,3G8U3@35493|Streptophyta,4JHUI@91835|fabids	35493|Streptophyta	T	NA	NA	NA	NA	NA	NA	NA	NA
Saltissima_DN10037_c0_g1	4432.XP_010243492.1	Nelumbo nucifera	PDIL1-1	disulfide-isomerase	Thioredoxin_6	GO:0000003,GO:0000322,GO:0000323,GO:0000325,GO:0000326,GO:0000327,GO:0003006,GO:0003674,GO:0003756,GO:0003824,GO:0005575,GO:0005618,GO:0005622,GO:0005623,GO:0005737,GO:0005773,GO:0005774,GO:0005783,GO:0005788,GO:0005794,GO:0005886,GO:0006457,GO:0006950,GO:0006970,GO:0007275,GO:0008150,GO:0009314,GO:0009416,GO:0009505,GO:0009507,GO:0009532,GO:0009536,GO:0009570,GO:0009579,GO:0009628,GO:0009642,GO:…	lytic vacuole, plant-type vacuole, protein storage vacuole, lytic vacuole within protein storage vacuole, developmental process involved in reproduction, molecular_function, protein disulfide isomerase activity, catalytic activity, cellular_component, cell wall, intracellular anatomical structure, cytoplasm, vacuole, vacuolar membrane, endoplasmic reticulum, endoplasmic reticulum lumen, Golgi app…	ko:K09580	ko04141,map04141	1.68e-48	166	COG0526@1|root,KOG0190@2759|Eukaryota,37R3F@33090|Viridiplantae,3GCU7@35493|Streptophyta	35493|Streptophyta	O	5.3.4.1	NA	NA	NA	ko00000,ko00001,ko01000,ko03110,ko04131,ko04147	NA	NA	NA
Saltissima_DN100385_c0_g1	3988.XP_002533739.1	Ricinus communis	NA	Indole-3-acetic acid-amido synthetase	GH3	GO:0000902,GO:0003674,GO:0003824,GO:0005575,GO:0005622,GO:0005623,GO:0005737,GO:0006725,GO:0006790,GO:0006807,GO:0007154,GO:0007165,GO:0008150,GO:0008152,GO:0009058,GO:0009314,GO:0009403,GO:0009404,GO:0009416,GO:0009507,GO:0009536,GO:0009628,GO:0009653,GO:0009700,GO:0009719,GO:0009725,GO:0009733,GO:0009734,GO:0009755,GO:0009826,GO:0009889,GO:0009891,GO:0009893,GO:0009987,GO:0010033,GO:0010120,GO:…	cell morphogenesis, molecular_function, catalytic activity, cellular_component, intracellular anatomical structure, cytoplasm, sulfur compound metabolic process, cell communication, signal transduction, biological_process, metabolic process, biosynthetic process, response to radiation, response to light stimulus, chloroplast, plastid, response to abiotic stimulus, anatomical structure morphogenes…	ko:K14487	ko04075,map04075	0	912	2CMGQ@1|root,2QQAN@2759|Eukaryota,37HGY@33090|Viridiplantae,3GXAI@35493|Streptophyta,4JNKB@91835|fabids	35493|Streptophyta	S	NA	NA	NA	NA	ko00000,ko00001	NA	NA	NA
Saltissima_DN100388_c1_g1	4096.XP_009796121.1	Nicotiana sylvestris	NA	Protein kinase domain	NA	NA		NA	NA	1.79e-18	84.7	COG0515@1|root,2QRF8@2759|Eukaryota,37PVN@33090|Viridiplantae,3GBX1@35493|Streptophyta,44RXK@71274|asterids	71274|asterids	T	NA	NA	NA	NA	NA	NA	NA	NA
Saltissima_DN10038_c0_g1	3760.EMJ17309	Prunus persica	NA	f-box protein	NA	NA		NA	NA	7.5e-08	55.8	2C5NK@1|root,2S2YF@2759|Eukaryota,37UCV@33090|Viridiplantae,3GHX0@35493|Streptophyta,4JTY2@91835|fabids	35493|Streptophyta	S	NA	NA	NA	NA	NA	NA	NA	NA
Saltissima_DN100395_c0_g1	225117.XP_009374032.1	Pyrus x bretschneideri	NA	TMV resistance protein N-like	NB-ARC	NA		NA	NA	1.55e-25	105	28I92@1|root,2QQJE@2759|Eukaryota,37M5G@33090|Viridiplantae,3GG0S@35493|Streptophyta,4JNTG@91835|fabids	35493|Streptophyta	T	NA	NA	NA	NA	NA	NA	NA	NA
Saltissima_DN10039_c0_g1	4155.Migut.L01560.1.p	Erythranthe guttata	NA	isoform X1	PGG	NA		NA	NA	2.1e-23	97.4	COG0666@1|root,KOG0504@2759|Eukaryota,37HEY@33090|Viridiplantae,3G9UH@35493|Streptophyta,44NVE@71274|asterids	71274|asterids	L	NA	NA	NA	NA	NA	NA	NA	NA
Saltissima_DN1003_c0_g1	4096.XP_009801908.1	Nicotiana sylvestris	NA	F-box FBD LRR-repeat protein At1g13570-like	NA	NA		NA	NA	1.38e-34	130	28M1H@1|root,2QTI8@2759|Eukaryota,37HZY@33090|Viridiplantae,3GDK5@35493|Streptophyta,44R9T@71274|asterids	71274|asterids	S	NA	NA	NA	NA	NA	NA	NA	NA
Saltissima_DN100403_c0_g1	29760.VIT_00s0304g00060.t01	Vitis vinifera	NA	TPR repeat-containing thioredoxin	TPR_1	GO:0003002,GO:0006950,GO:0006970,GO:0007154,GO:0007165,GO:0007275,GO:0007389,GO:0008150,GO:0009628,GO:0009719,GO:0009725,GO:0009733,GO:0009734,GO:0009741,GO:0009742,GO:0009755,GO:0009987,GO:0010033,GO:0010051,GO:0010305,GO:0014070,GO:0023052,GO:0032501,GO:0032502,GO:0032870,GO:0033993,GO:0042221,GO:0043401,GO:0048545,GO:0048856,GO:0050789,GO:0050794,GO:0050896,GO:0051716,GO:0065007,GO:0070887,GO:…	regionalization, response to stress, response to osmotic stress, cell communication, signal transduction, multicellular organism development, pattern specification process, biological_process, response to abiotic stimulus, response to hormone, response to auxin, auxin-activated signaling pathway, response to brassinosteroid, brassinosteroid mediated signaling pathway, hormone-mediated signaling p…	ko:K09527	NA	3.35e-88	278	COG0457@1|root,COG0526@1|root,KOG0907@2759|Eukaryota,KOG1124@2759|Eukaryota,37Q48@33090|Viridiplantae,3GA62@35493|Streptophyta	35493|Streptophyta	C	NA	NA	NA	NA	ko00000,ko03110	NA	NA	NA
Saltissima_DN100406_c0_g1	29760.VIT_12s0057g00670.t01	Vitis vinifera	NA	heat shock protein	NA	GO:0000166,GO:0003674,GO:0005488,GO:0005524,GO:0005575,GO:0005618,GO:0005622,GO:0005623,GO:0005737,GO:0005739,GO:0008144,GO:0009507,GO:0009532,GO:0009536,GO:0009570,GO:0017076,GO:0030312,GO:0030554,GO:0032553,GO:0032555,GO:0032559,GO:0035639,GO:0036094,GO:0043167,GO:0043168,GO:0043226,GO:0043227,GO:0043229,GO:0043231,GO:0044422,GO:0044424,GO:0044434,GO:0044435,GO:0044444,GO:0044446,GO:0044464,GO:…	nucleotide binding, molecular_function, ATP binding, cellular_component, cell wall, intracellular anatomical structure, cytoplasm, mitochondrion, chloroplast, plastid stroma, plastid, chloroplast stroma, purine nucleotide binding, small molecule binding, membrane-bounded organelle, intracellular organelle, intracellular membrane-bounded organelle, cell periphery, carbohydrate derivative binding	ko:K09487	ko04141,ko04151,ko04626,ko04657,ko04915,ko04918,ko05200,ko05215,ko05418,map04141,map04151,map04626,map04657,map04915,map04918,map05200,map05215,map05418	1.72e-09	58.9	COG0326@1|root,KOG0019@2759|Eukaryota,37Q1A@33090|Viridiplantae,3GD0R@35493|Streptophyta	35493|Streptophyta	O	NA	NA	NA	NA	ko00000,ko00001,ko03110	NA	NA	NA
Saltissima_DN100407_c0_g1	225117.XP_009360660.1	Pyrus x bretschneideri	NA	resistance protein	NA	NA		NA	NA	2.63e-10	61.2	COG4886@1|root,2R41B@2759|Eukaryota,37TDP@33090|Viridiplantae,3GCY2@35493|Streptophyta,4JFD5@91835|fabids	35493|Streptophyta	S	NA	NA	NA	NA	NA	NA	NA	NA
Saltissima_DN10040_c0_g1	29760.VIT_11s0016g02210.t01	Vitis vinifera	NA	GATA transcription factor	GATA	GO:0000976,GO:0000977,GO:0000981,GO:0001012,GO:0001067,GO:0001085,GO:0001101,GO:0001228,GO:0001678,GO:0003674,GO:0003676,GO:0003677,GO:0003682,GO:0003690,GO:0003700,GO:0005488,GO:0005515,GO:0005575,GO:0005622,GO:0005623,GO:0005634,GO:0005667,GO:0006139,GO:0006351,GO:0006355,GO:0006357,GO:0006366,GO:0006725,GO:0006807,GO:0006996,GO:0007154,GO:0007165,GO:0007275,GO:0007568,GO:0007623,GO:0008134,GO:…	transcription cis-regulatory region binding, RNA polymerase II transcription regulatory region sequence-specific DNA binding, DNA-binding transcription factor activity, RNA polymerase II-specific, response to acid chemical, DNA-binding transcription activator activity, RNA polymerase II-specific, intracellular glucose homeostasis, molecular_function, nucleic acid binding, DNA binding, chromatin b…	NA	NA	7.3e-48	168	COG5641@1|root,KOG1601@2759|Eukaryota,37TBV@33090|Viridiplantae,3GI8N@35493|Streptophyta	35493|Streptophyta	K	NA	NA	NA	NA	NA	NA	NA	NA
Saltissima_DN10040_c0_g2	29760.VIT_11s0016g02210.t01	Vitis vinifera	NA	GATA transcription factor	GATA	GO:0000976,GO:0000977,GO:0000981,GO:0001012,GO:0001067,GO:0001085,GO:0001101,GO:0001228,GO:0001678,GO:0003674,GO:0003676,GO:0003677,GO:0003682,GO:0003690,GO:0003700,GO:0005488,GO:0005515,GO:0005575,GO:0005622,GO:0005623,GO:0005634,GO:0005667,GO:0006139,GO:0006351,GO:0006355,GO:0006357,GO:0006366,GO:0006725,GO:0006807,GO:0006996,GO:0007154,GO:0007165,GO:0007275,GO:0007568,GO:0007623,GO:0008134,GO:…	transcription cis-regulatory region binding, RNA polymerase II transcription regulatory region sequence-specific DNA binding, DNA-binding transcription factor activity, RNA polymerase II-specific, response to acid chemical, DNA-binding transcription activator activity, RNA polymerase II-specific, intracellular glucose homeostasis, molecular_function, nucleic acid binding, DNA binding, chromatin b…	NA	NA	2.57e-54	184	COG5641@1|root,KOG1601@2759|Eukaryota,37TBV@33090|Viridiplantae,3GI8N@35493|Streptophyta	35493|Streptophyta	K	NA	NA	NA	NA	NA	NA	NA	NA
Saltissima_DN100416_c1_g1	3847.GLYMA13G18320.1	Glycine max	NA	RING-H2 finger protein	zf-RING_2	GO:0003674,GO:0003824,GO:0004842,GO:0006464,GO:0006508,GO:0006511,GO:0006807,GO:0008150,GO:0008152,GO:0009056,GO:0009057,GO:0009987,GO:0010498,GO:0016567,GO:0016740,GO:0019538,GO:0019787,GO:0019941,GO:0030163,GO:0032446,GO:0036211,GO:0043161,GO:0043170,GO:0043412,GO:0043632,GO:0044237,GO:0044238,GO:0044248,GO:0044257,GO:0044260,GO:0044265,GO:0044267,GO:0051603,GO:0061630,GO:0061659,GO:0070647,GO:…	molecular_function, catalytic activity, ubiquitin-protein transferase activity, proteolysis, ubiquitin-dependent protein catabolic process, biological_process, metabolic process, proteasomal protein catabolic process, protein ubiquitination, transferase activity, ubiquitin-like protein transferase activity, modification-dependent protein catabolic process, protein catabolic process, protein modif…	ko:K19041	NA	2.47e-54	181	KOG0800@1|root,KOG0800@2759|Eukaryota,37I71@33090|Viridiplantae,3GDCH@35493|Streptophyta,4JETM@91835|fabids	35493|Streptophyta	O	2.3.2.27	NA	NA	NA	ko00000,ko01000,ko04121	NA	NA	NA
Saltissima_DN10041_c0_g1	4081.Solyc12g099770.1.1	Solanum lycopersicum	NA	Component of the peroxisomal and mitochondrial division machineries. Plays a role in promoting the fission of mitochondria and peroxisomes	NA	NA		ko:K17969	ko04137,ko04139,map04137,map04139	1.89e-13	68.9	KOG3364@1|root,KOG3364@2759|Eukaryota,37U1T@33090|Viridiplantae,3GI8Z@35493|Streptophyta,44JAV@71274|asterids	71274|asterids	M	NA	NA	NA	NA	ko00000,ko00001,ko03029	NA	NA	NA
Saltissima_DN10041_c1_g1	4113.PGSC0003DMT400068400	Solanum tuberosum	NA	NA	NA	NA		NA	NA	1.31e-25	104	28KN0@1|root,2QWG8@2759|Eukaryota,37I1F@33090|Viridiplantae,3G7T5@35493|Streptophyta,44H8X@71274|asterids	71274|asterids	NA	NA	NA	NA	NA	NA	NA	NA	NA
Saltissima_DN10041_c2_g1	4081.Solyc09g014520.2.1	Solanum lycopersicum	NA	The light-harvesting complex (LHC) functions as a light receptor, it captures and delivers excitation energy to photosystems with which it is closely associated	Chloroa_b-bind	NA		ko:K08915	ko00196,ko01100,map00196,map01100	2.9e-89	265	28J54@1|root,2QRH9@2759|Eukaryota,37QWQ@33090|Viridiplantae,3G9KR@35493|Streptophyta,44BG6@71274|asterids	71274|asterids	P	NA	NA	NA	NA	ko00000,ko00001,ko00194	NA	NA	NA
Saltissima_DN10042_c0_g1	4432.XP_010252770.1	Nelumbo nucifera	NA	Nitrile-specifier protein	Kelch_1	NA		NA	NA	2.25e-146	416	KOG0379@1|root,KOG0379@2759|Eukaryota,37S5E@33090|Viridiplantae,3GCPC@35493|Streptophyta	35493|Streptophyta	S	NA	NA	NA	NA	NA	NA	NA	NA
Saltissima_DN100430_c0_g1	4113.PGSC0003DMT400001502	Solanum tuberosum	NA	Heavy-metal-associated domain	HMA	NA		NA	NA	7.11e-98	296	KOG1603@1|root,KOG1603@2759|Eukaryota,37PZX@33090|Viridiplantae,3GCBG@35493|Streptophyta,44GAR@71274|asterids	71274|asterids	P	NA	NA	NA	NA	NA	NA	NA	NA
Saltissima_DN100430_c0_g2	4113.PGSC0003DMT400001502	Solanum tuberosum	NA	Heavy-metal-associated domain	HMA	NA		NA	NA	8.96e-57	186	KOG1603@1|root,KOG1603@2759|Eukaryota,37PZX@33090|Viridiplantae,3GCBG@35493|Streptophyta,44GAR@71274|asterids	71274|asterids	P	NA	NA	NA	NA	NA	NA	NA	NA
Saltissima_DN10043_c0_g1	4113.PGSC0003DMT400055415	Solanum tuberosum	NA	Syntaxin 6, N-terminal	Syntaxin-6_N	NA		NA	NA	5.3e-122	358	28HR4@1|root,2QQ2F@2759|Eukaryota,37JTT@33090|Viridiplantae,3G7NQ@35493|Streptophyta,44B3U@71274|asterids	71274|asterids	S	NA	NA	NA	NA	NA	NA	NA	NA
Saltissima_DN10043_c0_g2	4096.XP_009795230.1	Nicotiana sylvestris	NA	Syntaxin 6, N-terminal	Syntaxin-6_N	NA		NA	NA	1.11e-105	317	28HR4@1|root,2QQ2F@2759|Eukaryota,37JTT@33090|Viridiplantae,3G7NQ@35493|Streptophyta,44B3U@71274|asterids	71274|asterids	S	NA	NA	NA	NA	NA	NA	NA	NA
Saltissima_DN100441_c0_g1	248742.XP_005645852.1	Coccomyxa subellipsoidea	NA	elongation factor	EF1G,GST_C	GO:0003674,GO:0003676,GO:0003723,GO:0003746,GO:0003824,GO:0004364,GO:0005488,GO:0005507,GO:0005575,GO:0005618,GO:0005622,GO:0005623,GO:0005634,GO:0005737,GO:0005773,GO:0005829,GO:0005886,GO:0005911,GO:0006412,GO:0006414,GO:0006518,GO:0006575,GO:0006749,GO:0006790,GO:0006807,GO:0008135,GO:0008150,GO:0008152,GO:0009058,GO:0009059,GO:0009506,GO:0009987,GO:0010035,GO:0010038,GO:0010043,GO:0010467,GO:…	molecular_function, nucleic acid binding, RNA binding, translation elongation factor activity, catalytic activity, glutathione transferase activity, copper ion binding, cellular_component, cell wall, intracellular anatomical structure, nucleus, cytoplasm, vacuole, cytosol, plasma membrane, translation, translational elongation, peptide metabolic process, glutathione metabolic process, sulfur comp…	ko:K03233	ko05134,map05134	1.16e-53	186	COG0625@1|root,KOG1627@1|root,KOG0867@2759|Eukaryota,KOG1627@2759|Eukaryota,37P53@33090|Viridiplantae	33090|Viridiplantae	J	NA	NA	NA	NA	ko00000,ko00001,ko03012,ko03019	NA	NA	NA
Saltissima_DN100445_c0_g1	15368.BRADI4G10110.1	Brachypodium distachyon	NA	Belongs to the helicase family. RecQ subfamily	NA	GO:0000724,GO:0000725,GO:0001101,GO:0003674,GO:0003676,GO:0003677,GO:0003678,GO:0003824,GO:0004003,GO:0004386,GO:0005488,GO:0005575,GO:0005622,GO:0005623,GO:0005634,GO:0005694,GO:0005737,GO:0006139,GO:0006259,GO:0006281,GO:0006302,GO:0006310,GO:0006725,GO:0006807,GO:0006950,GO:0006974,GO:0006996,GO:0007154,GO:0008026,GO:0008094,GO:0008150,GO:0008152,GO:0009266,GO:0009378,GO:0009409,GO:0009414,GO:…	double-strand break repair via homologous recombination, recombinational repair, response to acid chemical, molecular_function, nucleic acid binding, DNA binding, DNA helicase activity, catalytic activity, helicase activity, cellular_component, intracellular anatomical structure, nucleus, chromosome, cytoplasm, nucleobase-containing compound metabolic process, DNA metabolic process, DNA repair, d…	ko:K10901	ko03440,ko03460,map03440,map03460	2.41e-26	106	COG0514@1|root,KOG0351@2759|Eukaryota,37KYB@33090|Viridiplantae,3G9C6@35493|Streptophyta,3KQ51@4447|Liliopsida,3I6AH@38820|Poales	35493|Streptophyta	L	3.6.4.12	M00295,M00414	NA	NA	ko00000,ko00001,ko00002,ko01000,ko03032,ko03400	NA	NA	NA
Saltissima_DN100449_c1_g2	4081.Solyc07g025190.1.1	Solanum lycopersicum	NA	function	NA	NA		NA	NA	1.88e-80	246	COG2801@1|root,KOG0017@2759|Eukaryota,37UEI@33090|Viridiplantae,3GGWY@35493|Streptophyta	35493|Streptophyta	L	NA	NA	NA	NA	NA	NA	NA	NA
Saltissima_DN100449_c2_g1	4081.Solyc07g025190.1.1	Solanum lycopersicum	NA	function	Retrotrans_gag	NA		NA	NA	8.2e-55	178	COG2801@1|root,KOG0017@2759|Eukaryota,37UEI@33090|Viridiplantae,3GGWY@35493|Streptophyta	35493|Streptophyta	L	NA	NA	NA	NA	NA	NA	NA	NA
Saltissima_DN10044_c0_g1	4098.XP_009608207.1	Nicotiana tomentosiformis	NA	EF-hand domain pair	EF-hand_1	NA		ko:K13448	ko04626,map04626	4.41e-119	342	COG5126@1|root,KOG0027@2759|Eukaryota,37PH7@33090|Viridiplantae,3GBFZ@35493|Streptophyta,44E5Q@71274|asterids	71274|asterids	T	NA	NA	NA	NA	ko00000,ko00001	NA	NA	NA
Saltissima_DN10045_c0_g1	42345.XP_008786131.1	Phoenix dactylifera	NA	Essential subunit of the N-oligosaccharyl transferase (OST) complex which catalyzes the transfer of a high mannose oligosaccharide from a lipid-linked oligosaccharide donor to an asparagine residue within an Asn-X-Ser Thr consensus motif in nascent polypeptide chains	DDOST_48kD	GO:0000902,GO:0005575,GO:0005618,GO:0005622,GO:0005623,GO:0005634,GO:0005730,GO:0005737,GO:0005773,GO:0005774,GO:0005783,GO:0005789,GO:0005794,GO:0005886,GO:0005911,GO:0006464,GO:0006486,GO:0006487,GO:0006807,GO:0008150,GO:0008152,GO:0008250,GO:0009058,GO:0009059,GO:0009100,GO:0009101,GO:0009505,GO:0009506,GO:0009653,GO:0009664,GO:0009826,GO:0009987,GO:0012505,GO:0016020,GO:0016043,GO:0016049,GO:…	cell morphogenesis, cellular_component, cell wall, intracellular anatomical structure, nucleus, nucleolus, cytoplasm, vacuole, vacuolar membrane, endoplasmic reticulum, endoplasmic reticulum membrane, Golgi apparatus, plasma membrane, protein glycosylation, protein N-linked glycosylation, biological_process, metabolic process, oligosaccharyltransferase complex, biosynthetic process, plant-type ce…	ko:K12670	ko00510,ko00513,ko01100,ko04141,map00510,map00513,map01100,map04141	7.89e-254	701	KOG2754@1|root,KOG2754@2759|Eukaryota,37IIA@33090|Viridiplantae,3GDZN@35493|Streptophyta,3KX9F@4447|Liliopsida	35493|Streptophyta	G	NA	M00072	NA	NA	ko00000,ko00001,ko00002	NA	NA	NA
Saltissima_DN100463_c0_g3	225117.XP_009351043.1	Pyrus x bretschneideri	NA	ATPase WRNIP1-like	AAA_assoc_2,MgsA_C	GO:0000731,GO:0003674,GO:0003824,GO:0005575,GO:0005622,GO:0005623,GO:0005634,GO:0006139,GO:0006259,GO:0006275,GO:0006281,GO:0006725,GO:0006807,GO:0006950,GO:0006974,GO:0008150,GO:0008152,GO:0009058,GO:0009059,GO:0009889,GO:0009987,GO:0010556,GO:0016462,GO:0016787,GO:0016817,GO:0016818,GO:0016887,GO:0017111,GO:0018130,GO:0019219,GO:0019222,GO:0019438,GO:0030174,GO:0031323,GO:0031326,GO:0033554,GO:…	DNA synthesis involved in DNA repair, molecular_function, catalytic activity, cellular_component, intracellular anatomical structure, nucleus, nucleobase-containing compound metabolic process, DNA metabolic process, regulation of DNA replication, DNA repair, response to stress, DNA damage response, biological_process, metabolic process, biosynthetic process, regulation of biosynthetic process, py…	ko:K07478	NA	2.09e-99	295	COG2256@1|root,KOG2028@2759|Eukaryota,37PNU@33090|Viridiplantae,3G93Y@35493|Streptophyta,4JDB7@91835|fabids	35493|Streptophyta	L	NA	NA	NA	NA	ko00000	NA	NA	NA
Saltissima_DN100463_c0_g4	225117.XP_009351043.1	Pyrus x bretschneideri	NA	ATPase WRNIP1-like	AAA_assoc_2,MgsA_C	GO:0000731,GO:0003674,GO:0003824,GO:0005575,GO:0005622,GO:0005623,GO:0005634,GO:0006139,GO:0006259,GO:0006275,GO:0006281,GO:0006725,GO:0006807,GO:0006950,GO:0006974,GO:0008150,GO:0008152,GO:0009058,GO:0009059,GO:0009889,GO:0009987,GO:0010556,GO:0016462,GO:0016787,GO:0016817,GO:0016818,GO:0016887,GO:0017111,GO:0018130,GO:0019219,GO:0019222,GO:0019438,GO:0030174,GO:0031323,GO:0031326,GO:0033554,GO:…	DNA synthesis involved in DNA repair, molecular_function, catalytic activity, cellular_component, intracellular anatomical structure, nucleus, nucleobase-containing compound metabolic process, DNA metabolic process, regulation of DNA replication, DNA repair, response to stress, DNA damage response, biological_process, metabolic process, biosynthetic process, regulation of biosynthetic process, py…	ko:K07478	NA	1.33e-27	108	COG2256@1|root,KOG2028@2759|Eukaryota,37PNU@33090|Viridiplantae,3G93Y@35493|Streptophyta,4JDB7@91835|fabids	35493|Streptophyta	L	NA	NA	NA	NA	ko00000	NA	NA	NA
Saltissima_DN100469_c0_g2	3694.POPTR_0001s00740.1	Populus trichocarpa	NA	ribonuclease H protein At1g65750	RVT_1	NA		NA	NA	7.83e-112	367	KOG1075@1|root,KOG1075@2759|Eukaryota,37Q53@33090|Viridiplantae,3GHAQ@35493|Streptophyta	35493|Streptophyta	KL	NA	NA	NA	NA	NA	NA	NA	NA
Saltissima_DN100471_c0_g1	4113.PGSC0003DMT400053415	Solanum tuberosum	NA	NB-ARC domain	NA	NA		NA	NA	3.52e-05	46.2	2CND2@1|root,2QVBR@2759|Eukaryota,37TAH@33090|Viridiplantae,3GHU5@35493|Streptophyta,44QVI@71274|asterids	71274|asterids	T	NA	NA	NA	NA	NA	NA	NA	NA
Saltissima_DN10047_c0_g1	4155.Migut.N02193.1.p	Erythranthe guttata	NA	Belongs to the TRAFAC class myosin-kinesin ATPase superfamily. Myosin family	NA	NA		ko:K10357	NA	1.06e-40	158	COG5022@1|root,KOG0160@2759|Eukaryota,37SEX@33090|Viridiplantae,3GHTB@35493|Streptophyta,44G6Z@71274|asterids	71274|asterids	Z	NA	NA	NA	NA	ko00000,ko03019,ko03029,ko04131,ko04812	NA	NA	NA
Saltissima_DN100489_c1_g2	4081.Solyc07g065090.1.1	Solanum lycopersicum	NA	atpgip1,pgip1	LRRNT_2	NA		NA	NA	6.94e-45	154	2CMSG@1|root,2QRQP@2759|Eukaryota,37PT7@33090|Viridiplantae,3G8T4@35493|Streptophyta,44D45@71274|asterids	71274|asterids	S	NA	NA	NA	NA	NA	NA	NA	NA
Saltissima_DN10048_c0_g1	4432.XP_010263633.1	Nelumbo nucifera	NA	Carbon catabolite repressor protein 4 homolog	Exo_endo_phos	NA		ko:K18729	NA	3.41e-97	296	COG5239@1|root,KOG2338@2759|Eukaryota,37HTQ@33090|Viridiplantae,3G78E@35493|Streptophyta	35493|Streptophyta	K	NA	NA	NA	NA	ko00000,ko03019	NA	NA	NA
Saltissima_DN10049_c0_g1	29730.Gorai.011G142600.1	Gossypium raimondii	NA	Serine threonine-protein kinase GCN2	NA	GO:0000302,GO:0006950,GO:0006979,GO:0007154,GO:0008150,GO:0009267,GO:0009268,GO:0009605,GO:0009628,GO:0009636,GO:0009719,GO:0009987,GO:0009991,GO:0010033,GO:0010035,GO:0010243,GO:0010447,GO:0014070,GO:0031667,GO:0031668,GO:0031669,GO:0033554,GO:0034198,GO:0034599,GO:0034614,GO:0035690,GO:0042221,GO:0042493,GO:0042542,GO:0042594,GO:0046677,GO:0050896,GO:0051716,GO:0060992,GO:0070301,GO:0070887,GO:…	response to reactive oxygen species, response to stress, response to oxidative stress, cell communication, biological_process, cellular response to starvation, response to pH, response to abiotic stimulus, response to toxic substance, response to acidic pH, response to nutrient levels, cellular response to nutrient levels, cellular response to amino acid starvation, cellular response to oxidative…	ko:K16196	ko04138,ko04140,ko04141,ko05160,ko05162,ko05164,ko05168,ko05169,map04138,map04140,map04141,map05160,map05162,map05164,map05168,map05169	1.2e-20	90.1	COG0124@1|root,KOG1035@2759|Eukaryota,37P2F@33090|Viridiplantae,3GEET@35493|Streptophyta	35493|Streptophyta	T	2.7.11.1	NA	NA	NA	ko00000,ko00001,ko01000,ko01001	NA	NA	NA
Saltissima_DN10049_c0_g2	161934.XP_010672178.1	Beta vulgaris	NA	Serine threonine-protein kinase GCN2	NA	GO:0000302,GO:0006950,GO:0006979,GO:0007154,GO:0008150,GO:0009267,GO:0009268,GO:0009605,GO:0009628,GO:0009636,GO:0009719,GO:0009987,GO:0009991,GO:0010033,GO:0010035,GO:0010243,GO:0010447,GO:0014070,GO:0031667,GO:0031668,GO:0031669,GO:0033554,GO:0034198,GO:0034599,GO:0034614,GO:0035690,GO:0042221,GO:0042493,GO:0042542,GO:0042594,GO:0046677,GO:0050896,GO:0051716,GO:0060992,GO:0070301,GO:0070887,GO:…	response to reactive oxygen species, response to stress, response to oxidative stress, cell communication, biological_process, cellular response to starvation, response to pH, response to abiotic stimulus, response to toxic substance, response to acidic pH, response to nutrient levels, cellular response to nutrient levels, cellular response to amino acid starvation, cellular response to oxidative…	ko:K16196	ko04138,ko04140,ko04141,ko05160,ko05162,ko05164,ko05168,ko05169,map04138,map04140,map04141,map05160,map05162,map05164,map05168,map05169	2.73e-20	90.5	COG0124@1|root,KOG1035@2759|Eukaryota,37P2F@33090|Viridiplantae,3GEET@35493|Streptophyta	35493|Streptophyta	T	2.7.11.1	NA	NA	NA	ko00000,ko00001,ko01000,ko01001	NA	NA	NA
Saltissima_DN1004_c0_g1	4098.XP_009596720.1	Nicotiana tomentosiformis	NA	amino acid	Aa_trans	NA		NA	NA	5.05e-104	312	COG0814@1|root,KOG1303@2759|Eukaryota,37JD4@33090|Viridiplantae,3G8H9@35493|Streptophyta,44FGR@71274|asterids	71274|asterids	E	NA	NA	NA	NA	NA	NA	NA	NA
Saltissima_DN1004_c0_g2	4155.Migut.N03268.1.p	Erythranthe guttata	NA	amino acid	Aa_trans	NA		NA	NA	3.25e-49	167	COG0814@1|root,KOG1303@2759|Eukaryota,37JD4@33090|Viridiplantae,3G8H9@35493|Streptophyta,44FGR@71274|asterids	71274|asterids	E	NA	NA	NA	NA	NA	NA	NA	NA
Saltissima_DN1004_c0_g3	4155.Migut.N03268.1.p	Erythranthe guttata	NA	amino acid	Aa_trans	NA		NA	NA	1.74e-50	172	COG0814@1|root,KOG1303@2759|Eukaryota,37JD4@33090|Viridiplantae,3G8H9@35493|Streptophyta,44FGR@71274|asterids	71274|asterids	E	NA	NA	NA	NA	NA	NA	NA	NA
Saltissima_DN1004_c0_g4	3659.XP_004170719.1	Cucumis sativus	NA	Amino acid permease	Aa_trans	NA		NA	NA	2.34e-46	159	COG0814@1|root,KOG1303@2759|Eukaryota,37JD4@33090|Viridiplantae,3G8H9@35493|Streptophyta,4JJ1U@91835|fabids	35493|Streptophyta	E	NA	NA	NA	NA	NA	NA	NA	NA
Saltissima_DN1004_c2_g1	4155.Migut.N03268.1.p	Erythranthe guttata	NA	amino acid	Aa_trans	NA		NA	NA	1.23e-288	793	COG0814@1|root,KOG1303@2759|Eukaryota,37JD4@33090|Viridiplantae,3G8H9@35493|Streptophyta,44FGR@71274|asterids	71274|asterids	E	NA	NA	NA	NA	NA	NA	NA	NA
Saltissima_DN100503_c0_g1	4113.PGSC0003DMT400050495	Solanum tuberosum	NA	transcription factor	NA	NA		NA	NA	1.11e-105	328	28K1Y@1|root,2QSGF@2759|Eukaryota,37MGI@33090|Viridiplantae,3GC35@35493|Streptophyta,44ERP@71274|asterids	71274|asterids	S	NA	NA	NA	NA	NA	NA	NA	NA
Saltissima_DN100517_c0_g1	71139.XP_010025520.1	Eucalyptus grandis	NA	RNA cytidine acetyltransferase with specificity toward both 18S rRNA and tRNAs. Catalyzes the formation of N(4)- acetylcytidine (ac4C) in 18S rRNA. Required for early nucleolar cleavages of precursor rRNA at sites A0, A1 and A2 during 18S rRNA synthesis. Catalyzes the formation of ac4C in serine and leucine tRNAs. Requires a tRNA-binding adapter protein for full tRNA acetyltransferase activity bu…	Helicase_RecD	GO:0000049,GO:0000154,GO:0002097,GO:0002101,GO:0003674,GO:0003676,GO:0003723,GO:0003824,GO:0005488,GO:0005575,GO:0005622,GO:0005623,GO:0005634,GO:0005730,GO:0006139,GO:0006364,GO:0006396,GO:0006399,GO:0006400,GO:0006725,GO:0006807,GO:0008033,GO:0008080,GO:0008150,GO:0008152,GO:0009451,GO:0009987,GO:0010467,GO:0016070,GO:0016072,GO:0016407,GO:0016410,GO:0016740,GO:0016746,GO:0016747,GO:0022613,GO:…	tRNA binding, rRNA modification, molecular_function, nucleic acid binding, RNA binding, catalytic activity, cellular_component, intracellular anatomical structure, nucleus, nucleolus, nucleobase-containing compound metabolic process, rRNA processing, RNA processing, tRNA metabolic process, tRNA modification, tRNA processing, N-acetyltransferase activity, biological_process, metabolic process, RNA…	ko:K14521	ko03008,map03008	3.27e-25	104	COG1444@1|root,KOG2036@2759|Eukaryota,37P7K@33090|Viridiplantae,3G84Q@35493|Streptophyta	35493|Streptophyta	H	NA	NA	NA	NA	ko00000,ko00001,ko01000,ko03009	NA	NA	NA
Saltissima_DN10051_c1_g1	71139.XP_010045004.1	Eucalyptus grandis	NA	DNA-damage-repair toleration protein	LRRNT_2,LRR_1,LRR_8	GO:0000166,GO:0003674,GO:0005488,GO:0005575,GO:0005622,GO:0005623,GO:0005737,GO:0009507,GO:0009536,GO:0036094,GO:0043226,GO:0043227,GO:0043229,GO:0043231,GO:0044424,GO:0044444,GO:0044464,GO:0097159,GO:1901265,GO:1901363	nucleotide binding, molecular_function, cellular_component, intracellular anatomical structure, cytoplasm, chloroplast, plastid, small molecule binding, membrane-bounded organelle, intracellular organelle, intracellular membrane-bounded organelle	NA	NA	5.26e-77	246	COG4886@1|root,KOG0619@2759|Eukaryota,37RBP@33090|Viridiplantae,3GC4B@35493|Streptophyta	35493|Streptophyta	L	NA	NA	NA	NA	NA	NA	NA	NA
Saltissima_DN100527_c0_g1	29730.Gorai.010G032900.1	Gossypium raimondii	NA	Rhamnogalacturonate lyase	Rhamnogal_lyase	NA		ko:K18195	NA	5.66e-26	105	2CMK0@1|root,2QQM5@2759|Eukaryota,37HG9@33090|Viridiplantae,3G9V1@35493|Streptophyta	35493|Streptophyta	S	4.2.2.23	NA	NA	NA	ko00000,ko01000	NA	PL4	NA
Saltissima_DN100528_c0_g1	981085.XP_010101369.1	Morus notabilis	OASC	Belongs to the cysteine synthase cystathionine beta- synthase family	PALP	GO:0000003,GO:0000096,GO:0000097,GO:0000902,GO:0000904,GO:0003006,GO:0003674,GO:0003824,GO:0004124,GO:0005488,GO:0005515,GO:0005575,GO:0005576,GO:0005622,GO:0005623,GO:0005737,GO:0005739,GO:0005768,GO:0005794,GO:0005802,GO:0006082,GO:0006520,GO:0006534,GO:0006535,GO:0006563,GO:0006790,GO:0006807,GO:0008144,GO:0008150,GO:0008152,GO:0008652,GO:0009058,GO:0009069,GO:0009070,GO:0009507,GO:0009509,GO:…	sulfur amino acid metabolic process, cell morphogenesis, developmental process involved in reproduction, molecular_function, catalytic activity, cysteine synthase activity, protein binding, cellular_component, extracellular region, intracellular anatomical structure, cytoplasm, mitochondrion, endosome, Golgi apparatus, trans-Golgi network, amino acid metabolic process, cysteine metabolic process,…	ko:K01738	ko00270,ko00920,ko01100,ko01110,ko01120,ko01130,ko01200,ko01230,map00270,map00920,map01100,map01110,map01120,map01130,map01200,map01230	7.82e-63	201	COG0031@1|root,KOG1252@2759|Eukaryota,37MTM@33090|Viridiplantae,3G7J0@35493|Streptophyta,4JEB8@91835|fabids	35493|Streptophyta	E	2.5.1.47	M00021	R00897,R03601,R04859	RC00020,RC02814,RC02821	ko00000,ko00001,ko00002,ko01000	NA	NA	NA
Saltissima_DN10052_c0_g1	85681.XP_006428815.1	Citrus x clementina	NA	zinc finger	NA	GO:0003674,GO:0003824,GO:0004842,GO:0006464,GO:0006508,GO:0006511,GO:0006807,GO:0008150,GO:0008152,GO:0009056,GO:0009057,GO:0009987,GO:0010498,GO:0016567,GO:0016740,GO:0019538,GO:0019787,GO:0019941,GO:0030163,GO:0032446,GO:0036211,GO:0043161,GO:0043170,GO:0043412,GO:0043632,GO:0044237,GO:0044238,GO:0044248,GO:0044257,GO:0044260,GO:0044265,GO:0044267,GO:0051603,GO:0051865,GO:0061630,GO:0061659,GO:…	molecular_function, catalytic activity, ubiquitin-protein transferase activity, proteolysis, ubiquitin-dependent protein catabolic process, biological_process, metabolic process, proteasomal protein catabolic process, protein ubiquitination, transferase activity, ubiquitin-like protein transferase activity, modification-dependent protein catabolic process, protein catabolic process, protein modif…	ko:K14297,ko:K19041	ko03013,ko05164,map03013,map05164	1.59e-44	163	KOG0800@1|root,KOG0800@2759|Eukaryota,37T0M@33090|Viridiplantae,3GCMR@35493|Streptophyta	35493|Streptophyta	O	2.3.2.27	M00427	NA	NA	ko00000,ko00001,ko00002,ko01000,ko03019,ko03036,ko04121	1.I.1	NA	NA
Saltissima_DN10052_c2_g1	4432.XP_010247753.1	Nelumbo nucifera	NA	Calcium-binding protein PBP1-like	EF-hand_8	NA		ko:K10840,ko:K16465	ko03420,map03420	2.21e-43	142	COG5126@1|root,KOG0028@2759|Eukaryota,37VE8@33090|Viridiplantae,3GJAT@35493|Streptophyta	35493|Streptophyta	DZ	NA	NA	NA	NA	ko00000,ko00001,ko03036,ko03400	NA	NA	NA
Saltissima_DN10053_c0_g1	4113.PGSC0003DMT400044707	Solanum tuberosum	NA	Mitochondrial PGP phosphatase	PGP_phosphatase	NA		ko:K01094	ko00564,ko01100,map00564,map01100	2.81e-122	360	COG1011@1|root,KOG2961@2759|Eukaryota,37SP6@33090|Viridiplantae,3GB0B@35493|Streptophyta,44GGR@71274|asterids	71274|asterids	S	3.1.3.27	NA	R02029	RC00017	ko00000,ko00001,ko01000	NA	NA	NA
Saltissima_DN100542_c0_g1	29760.VIT_00s0181g00150.t01	Vitis vinifera	NA	F-box LRR-repeat protein	NA	NA		NA	NA	1.3e-05	47.4	29XQC@1|root,2RXSD@2759|Eukaryota,37U1Q@33090|Viridiplantae,3GIH3@35493|Streptophyta	35493|Streptophyta	S	NA	NA	NA	NA	NA	NA	NA	NA
Saltissima_DN10055_c0_g1	4155.Migut.G01068.1.p	Erythranthe guttata	NA	2-isopropylmalate synthase	HMGL-like	NA		ko:K01649	ko00290,ko00620,ko01100,ko01110,ko01210,ko01230,map00290,map00620,map01100,map01110,map01210,map01230	1.25e-185	534	COG0119@1|root,KOG2367@2759|Eukaryota,37PTT@33090|Viridiplantae,3GAF3@35493|Streptophyta,44HHW@71274|asterids	71274|asterids	E	2.3.3.13	M00432	R01213	RC00004,RC00470,RC02754	br01601,ko00000,ko00001,ko00002,ko01000	NA	NA	NA
Saltissima_DN100566_c0_g1	57918.XP_004305455.1	Fragaria vesca	NA	f-box protein	FBA_3	NA		NA	NA	2.16e-40	151	2C5NK@1|root,2S2YF@2759|Eukaryota,37UCV@33090|Viridiplantae,3GHX0@35493|Streptophyta,4JTY2@91835|fabids	35493|Streptophyta	S	NA	NA	NA	NA	NA	NA	NA	NA
Saltissima_DN100567_c0_g3	2711.XP_006475924.1	Citrus sinensis	NA	zinc transporter	Zip	GO:0000041,GO:0003674,GO:0005215,GO:0005381,GO:0005385,GO:0005575,GO:0005622,GO:0005623,GO:0005737,GO:0005773,GO:0005774,GO:0005886,GO:0006810,GO:0006811,GO:0006812,GO:0006826,GO:0006829,GO:0008150,GO:0008324,GO:0009605,GO:0009607,GO:0009624,GO:0010035,GO:0010038,GO:0010043,GO:0015075,GO:0015318,GO:0016020,GO:0022857,GO:0022890,GO:0030001,GO:0031090,GO:0034220,GO:0034755,GO:0042221,GO:0043207,GO:…	transition metal ion transport, molecular_function, transporter activity, iron ion transmembrane transporter activity, zinc ion transmembrane transporter activity, cellular_component, intracellular anatomical structure, cytoplasm, vacuole, vacuolar membrane, plasma membrane, transport, monoatomic ion transport, monoatomic cation transport, iron ion transport, zinc ion transport, biological_proces…	ko:K14709	NA	3.4e-66	212	KOG1558@1|root,KOG1558@2759|Eukaryota,37QKB@33090|Viridiplantae,3G9RN@35493|Streptophyta	35493|Streptophyta	P	NA	NA	NA	NA	ko00000,ko02000	2.A.5.1,2.A.5.3,2.A.5.6	NA	NA
Saltissima_DN100571_c0_g1	4432.XP_010276827.1	Nelumbo nucifera	GAE4	UDP-glucuronate 4-epimerase	GDP_Man_Dehyd	GO:0005575,GO:0016020	cellular_component, membrane	ko:K08679	ko00520,ko01100,map00520,map01100	1.04e-135	394	COG1087@1|root,KOG1371@2759|Eukaryota,37JFV@33090|Viridiplantae,3GARW@35493|Streptophyta	35493|Streptophyta	M	5.1.3.6	NA	R01385	RC00289	ko00000,ko00001,ko01000	NA	NA	NA
Saltissima_DN100577_c0_g1	3694.POPTR_0006s16990.1	Populus trichocarpa	NA	zinc-binding in reverse transcriptase	zf-RVT	NA		NA	NA	1.22e-32	123	KOG1075@1|root,KOG1075@2759|Eukaryota,380UM@33090|Viridiplantae,3GQH3@35493|Streptophyta,4JUXS@91835|fabids	35493|Streptophyta	S	NA	NA	NA	NA	NA	NA	NA	NA
Saltissima_DN10057_c0_g2	4098.XP_009597122.1	Nicotiana tomentosiformis	NA	impB/mucB/samB family	NA	NA		ko:K03511	ko03460,ko05200,ko05202,ko05210,ko05212,ko05213,ko05214,ko05216,ko05217,ko05218,ko05220,ko05222,ko05223,ko05224,ko05225,ko05226,map03460,map05200,map05202,map05210,map05212,map05213,map05214,map05216,map05217,map05218,map05220,map05222,map05223,map05224,map05225,map05226	4.15e-65	214	COG0389@1|root,KOG2094@2759|Eukaryota,37M2G@33090|Viridiplantae,3GGRW@35493|Streptophyta,44C4J@71274|asterids	71274|asterids	L	2.7.7.7	NA	NA	NA	ko00000,ko00001,ko01000,ko03400	NA	NA	NA
Saltissima_DN100582_c0_g1	3760.EMJ03716	Prunus persica	NA	RTE1-HOMOLOG-like	DUF778	NA		ko:K20726	ko04016,map04016	1.89e-98	291	KOG3150@1|root,KOG3150@2759|Eukaryota,37Q4P@33090|Viridiplantae,3G8HH@35493|Streptophyta,4JFAZ@91835|fabids	35493|Streptophyta	S	NA	NA	NA	NA	ko00000,ko00001	NA	NA	NA
Saltissima_DN100582_c1_g1	3656.XP_008440778.1	Cucumis melo	NA	beta-galactosidase	Gal_Lectin	GO:0003674,GO:0003824,GO:0004553,GO:0004565,GO:0005575,GO:0005618,GO:0005622,GO:0005623,GO:0005737,GO:0005773,GO:0009505,GO:0015925,GO:0016787,GO:0016798,GO:0030312,GO:0043226,GO:0043227,GO:0043229,GO:0043231,GO:0044424,GO:0044444,GO:0044464,GO:0071944	molecular_function, catalytic activity, hydrolase activity, hydrolyzing O-glycosyl compounds, beta-galactosidase activity, cellular_component, cell wall, intracellular anatomical structure, cytoplasm, vacuole, plant-type cell wall, hydrolase activity, hydrolase activity, acting on glycosyl bonds, membrane-bounded organelle, intracellular organelle, intracellular membrane-bounded organelle, cell p…	NA	NA	7.42e-56	190	COG1874@1|root,KOG0496@2759|Eukaryota,37MUE@33090|Viridiplantae,3G9Z7@35493|Streptophyta,4JKCK@91835|fabids	35493|Streptophyta	G	NA	NA	NA	NA	NA	NA	NA	NA
Saltissima_DN100584_c0_g2	4155.Migut.F01670.1.p	Erythranthe guttata	NA	Glycosyl transferases group 1	NA	NA		NA	NA	3.32e-17	80.5	28M3B@1|root,2QTK2@2759|Eukaryota,37SJP@33090|Viridiplantae,3GE0Y@35493|Streptophyta,44BAT@71274|asterids	71274|asterids	S	NA	NA	NA	NA	NA	NA	NA	NA
Saltissima_DN100587_c0_g1	71139.XP_010043820.1	Eucalyptus grandis	NA	DNA polymerase	DNA_pol_B_palm,DNA_pol_B_thumb	GO:0000724,GO:0000725,GO:0000726,GO:0003674,GO:0003824,GO:0003887,GO:0005488,GO:0006139,GO:0006259,GO:0006281,GO:0006284,GO:0006285,GO:0006287,GO:0006289,GO:0006302,GO:0006303,GO:0006310,GO:0006725,GO:0006807,GO:0006950,GO:0006974,GO:0008150,GO:0008152,GO:0009058,GO:0009059,GO:0009314,GO:0009411,GO:0009416,GO:0009628,GO:0009987,GO:0010224,GO:0016740,GO:0016772,GO:0016779,GO:0016829,GO:0016835,GO:…	double-strand break repair via homologous recombination, recombinational repair, molecular_function, catalytic activity, DNA-directed DNA polymerase activity, nucleobase-containing compound metabolic process, DNA metabolic process, DNA repair, base-excision repair, base-excision repair, AP site formation, base-excision repair, gap-filling, nucleotide-excision repair, double-strand break repair, d…	ko:K03512	ko03410,ko03450,map03410,map03450	9.95e-94	288	COG1796@1|root,KOG2534@2759|Eukaryota,37KPK@33090|Viridiplantae,3GFR8@35493|Streptophyta	35493|Streptophyta	L	2.7.7.7	M00296	NA	NA	ko00000,ko00001,ko00002,ko01000,ko03400	NA	NA	NA
Saltissima_DN10058_c0_g1	29760.VIT_05s0020g00860.t01	Vitis vinifera	NA	tRNA pseudouridine synthase	PseudoU_synth_1	NA		ko:K06173	NA	2.27e-148	424	COG0101@1|root,KOG4393@2759|Eukaryota,37NRZ@33090|Viridiplantae,3GG50@35493|Streptophyta	35493|Streptophyta	J	5.4.99.12	NA	NA	NA	ko00000,ko01000,ko03016	NA	NA	NA
Saltissima_DN100590_c0_g3	3760.EMJ10211	Prunus persica	NA	Domain of unknown function (DUF1929)	DUF1929,Glyoxal_oxid_N	NA		ko:K20929	NA	7.14e-123	367	2CM9I@1|root,2QPPN@2759|Eukaryota,37TJH@33090|Viridiplantae,3GDNJ@35493|Streptophyta,4JRXC@91835|fabids	35493|Streptophyta	S	1.2.3.15	NA	NA	NA	ko00000,ko01000	NA	NA	NA
Saltissima_DN100594_c0_g1	3983.cassava4.1_000364m	Manihot esculenta	NA	DNA polymerase	NA	GO:0000182,GO:0000976,GO:0000977,GO:0000978,GO:0000987,GO:0001012,GO:0001067,GO:0003674,GO:0003676,GO:0003677,GO:0003690,GO:0003712,GO:0003714,GO:0005488,GO:0005515,GO:0005575,GO:0005622,GO:0005623,GO:0005634,GO:0005730,GO:0005737,GO:0006091,GO:0006139,GO:0006351,GO:0006355,GO:0006360,GO:0006725,GO:0006807,GO:0006915,GO:0006950,GO:0007154,GO:0007165,GO:0007623,GO:0008134,GO:0008150,GO:0008152,GO:…	rDNA binding, transcription cis-regulatory region binding, RNA polymerase II transcription regulatory region sequence-specific DNA binding, RNA polymerase II cis-regulatory region sequence-specific DNA binding, cis-regulatory region sequence-specific DNA binding, molecular_function, nucleic acid binding, DNA binding, double-stranded DNA binding, transcription coregulator activity, transcription c…	ko:K02331	NA	2.89e-18	83.6	KOG1926@1|root,KOG1926@2759|Eukaryota,37JGI@33090|Viridiplantae,3G76C@35493|Streptophyta,4JGNY@91835|fabids	35493|Streptophyta	K	2.7.7.7	NA	NA	NA	ko00000,ko01000,ko03036,ko03400	NA	NA	NA
Saltissima_DN1005_c0_g1	4155.Migut.F00675.1.p	Erythranthe guttata	NA	ATP binding protein	NA	NA		NA	NA	1.02e-105	327	28MM9@1|root,2QU51@2759|Eukaryota,37N89@33090|Viridiplantae,3G9EE@35493|Streptophyta,44GV9@71274|asterids	71274|asterids	S	NA	NA	NA	NA	NA	NA	NA	NA
Saltissima_DN1005_c0_g2	4155.Migut.F00675.1.p	Erythranthe guttata	NA	ATP binding protein	NA	NA		NA	NA	4.54e-176	515	28MM9@1|root,2QU51@2759|Eukaryota,37N89@33090|Viridiplantae,3G9EE@35493|Streptophyta,44GV9@71274|asterids	71274|asterids	S	NA	NA	NA	NA	NA	NA	NA	NA
Saltissima_DN10060_c0_g1	29760.VIT_05s0020g01420.t01	Vitis vinifera	NA	Flowering-promoting factor 1-like protein	NA	NA		NA	NA	5.11e-58	178	2BDFH@1|root,2S12G@2759|Eukaryota,37VCM@33090|Viridiplantae,3GJIR@35493|Streptophyta	35493|Streptophyta	S	NA	NA	NA	NA	NA	NA	NA	NA
Saltissima_DN10060_c1_g1	3885.XP_007156327.1	Phaseolus vulgaris	NA	Glycosyltransferase Family 4	Glyco_transf_4,Glycos_transf_1	GO:0003674,GO:0003824,GO:0005575,GO:0016020,GO:0016740,GO:0016757	molecular_function, catalytic activity, cellular_component, membrane, transferase activity, glycosyltransferase activity	NA	NA	6.2e-253	705	COG0438@1|root,2QSN0@2759|Eukaryota,37S7Q@33090|Viridiplantae,3G830@35493|Streptophyta,4JITT@91835|fabids	35493|Streptophyta	M	NA	NA	NA	NA	NA	NA	NA	NA
Saltissima_DN10061_c0_g1	4096.XP_009802528.1	Nicotiana sylvestris	NA	NA	NA	NA		NA	NA	2.58e-49	159	2D3RU@1|root,2SSIE@2759|Eukaryota,3811I@33090|Viridiplantae,3GR0T@35493|Streptophyta	35493|Streptophyta	NA	NA	NA	NA	NA	NA	NA	NA	NA
Saltissima_DN100621_c1_g1	4081.Solyc08g076050.2.1	Solanum lycopersicum	NA	Bulb-type mannose-specific lectin	DUF3403,Pkinase_Tyr	NA		NA	NA	3.3e-66	219	COG0515@1|root,2QTRQ@2759|Eukaryota,37HNN@33090|Viridiplantae,3GCR4@35493|Streptophyta,44G74@71274|asterids	71274|asterids	T	NA	NA	NA	NA	NA	NA	NA	NA
Saltissima_DN100626_c0_g1	3988.XP_002514623.1	Ricinus communis	NA	Truncated transcription factor CAULIFLOWER	SRF-TF	NA		ko:K09264	NA	4.83e-53	171	COG5068@1|root,KOG0014@2759|Eukaryota,37P2Z@33090|Viridiplantae,3G9NQ@35493|Streptophyta,4JFSJ@91835|fabids	35493|Streptophyta	K	NA	NA	NA	NA	ko00000,ko03000	NA	NA	NA
Saltissima_DN100626_c1_g4	225117.XP_009341949.1	Pyrus x bretschneideri	NA	Regulatory protein	Ank_2,BTB,DUF3420	GO:0000003,GO:0000151,GO:0001101,GO:0002218,GO:0002252,GO:0002253,GO:0002376,GO:0002682,GO:0002684,GO:0003002,GO:0003006,GO:0003674,GO:0005488,GO:0005515,GO:0005575,GO:0005622,GO:0005623,GO:0005634,GO:0005737,GO:0006508,GO:0006511,GO:0006807,GO:0006950,GO:0006952,GO:0006955,GO:0007154,GO:0007165,GO:0007275,GO:0007389,GO:0008150,GO:0008152,GO:0009056,GO:0009057,GO:0009605,GO:0009607,GO:0009617,GO:…	ubiquitin ligase complex, response to acid chemical, activation of innate immune response, activation of immune response, regionalization, developmental process involved in reproduction, molecular_function, protein binding, cellular_component, intracellular anatomical structure, nucleus, cytoplasm, proteolysis, ubiquitin-dependent protein catabolic process, response to stress, defense response, i…	ko:K14508	ko04075,map04075	2.35e-261	726	COG0666@1|root,KOG0504@2759|Eukaryota,37IW1@33090|Viridiplantae,3GEU8@35493|Streptophyta,4JFYN@91835|fabids	35493|Streptophyta	S	NA	NA	NA	NA	ko00000,ko00001,ko04121	NA	NA	NA
Saltissima_DN100637_c0_g2	29760.VIT_15s0048g00850.t01	Vitis vinifera	NA	NA	NA	NA		NA	NA	7.8e-146	429	2CMUB@1|root,2QRZC@2759|Eukaryota,37HUW@33090|Viridiplantae,3GD5N@35493|Streptophyta	35493|Streptophyta	NA	NA	NA	NA	NA	NA	NA	NA	NA
Saltissima_DN100644_c0_g1	3659.XP_004151561.1	Cucumis sativus	NA	belongs to the metallo- dependent hydrolases superfamily. Urease alpha subunit family	Urease_beta,Urease_gamma	NA		ko:K01427	ko00220,ko00230,ko00791,ko01100,ko01120,map00220,map00230,map00791,map01100,map01120	1.09e-59	207	COG0804@1|root,2QPKB@2759|Eukaryota,37JFH@33090|Viridiplantae,3GFJK@35493|Streptophyta,4JCZG@91835|fabids	35493|Streptophyta	F	3.5.1.5	NA	R00131	RC02798,RC02806	ko00000,ko00001,ko01000	NA	NA	NA
Saltissima_DN100655_c0_g1	3702.AT2G02350.1	Arabidopsis thaliana	NA	F-Box protein	NA	NA		NA	NA	1.3e-08	55.8	28IYG@1|root,2QRA4@2759|Eukaryota,37KU6@33090|Viridiplantae,3GFCK@35493|Streptophyta	35493|Streptophyta	S	NA	NA	NA	NA	NA	NA	NA	NA
Saltissima_DN100660_c0_g1	85681.XP_006441719.1	Citrus x clementina	NA	TMV resistance protein N-like	NA	NA		NA	NA	5.31e-21	91.3	COG4886@1|root,2R41B@2759|Eukaryota,37TDP@33090|Viridiplantae,3GCY2@35493|Streptophyta	35493|Streptophyta	S	NA	NA	NA	NA	NA	NA	NA	NA
Saltissima_DN100662_c1_g1	981085.XP_010094565.1	Morus notabilis	NA	Encoded by	NA	NA		NA	NA	4.87e-11	62.4	2B7SH@1|root,2S0Q6@2759|Eukaryota,37V0U@33090|Viridiplantae,3GITW@35493|Streptophyta,4JQF2@91835|fabids	35493|Streptophyta	S	NA	NA	NA	NA	NA	NA	NA	NA
Saltissima_DN100668_c0_g1	3067.XP_002957198.1	Volvox carteri	GCST	The glycine cleavage system catalyzes the degradation of glycine	GCV_T	GO:0005575,GO:0005576,GO:0005622,GO:0005623,GO:0005737,GO:0005739,GO:0005829,GO:0005840,GO:0008150,GO:0009507,GO:0009526,GO:0009532,GO:0009534,GO:0009536,GO:0009570,GO:0009579,GO:0009941,GO:0010035,GO:0010038,GO:0016020,GO:0022626,GO:0031967,GO:0031975,GO:0031976,GO:0031984,GO:0032991,GO:0042221,GO:0043226,GO:0043227,GO:0043228,GO:0043229,GO:0043231,GO:0043232,GO:0044422,GO:0044424,GO:0044434,GO:…	cellular_component, extracellular region, intracellular anatomical structure, cytoplasm, mitochondrion, cytosol, ribosome, biological_process, chloroplast, plastid envelope, plastid stroma, chloroplast thylakoid, plastid, chloroplast stroma, thylakoid, chloroplast envelope, response to metal ion, membrane, cytosolic ribosome, protein-containing complex, response to chemical, membrane-bounded orga…	ko:K00605,ko:K05359	ko00260,ko00400,ko00630,ko00670,ko01100,ko01110,ko01130,ko01200,ko01230,map00260,map00400,map00630,map00670,map01100,map01110,map01130,map01200,map01230	8.83e-09	58.2	COG0404@1|root,KOG2770@2759|Eukaryota,37QA3@33090|Viridiplantae,34H0K@3041|Chlorophyta	33090|Viridiplantae	E	2.1.2.10,4.2.1.51,4.2.1.91	M00024,M00532	R00691,R01221,R01373,R02300,R04125	RC00022,RC00069,RC00183,RC00360,RC02834	ko00000,ko00001,ko00002,ko01000	NA	NA	NA
Saltissima_DN100669_c0_g3	2711.XP_006484321.1	Citrus sinensis	NA	transposition, RNA-mediated	NA	NA		NA	NA	8.37e-09	59.3	COG2801@1|root,KOG0017@2759|Eukaryota,37Y5M@33090|Viridiplantae,3GN8P@35493|Streptophyta	35493|Streptophyta	L	NA	NA	NA	NA	NA	NA	NA	NA
Saltissima_DN100672_c0_g1	225117.XP_009367970.1	Pyrus x bretschneideri	NA	TMV resistance protein N-like	TIR	NA		NA	NA	3.94e-14	71.6	28I92@1|root,2QQJE@2759|Eukaryota,37M5G@33090|Viridiplantae,3GG0S@35493|Streptophyta,4JNTG@91835|fabids	35493|Streptophyta	T	NA	NA	NA	NA	NA	NA	NA	NA
Saltissima_DN10067_c0_g1	3694.POPTR_0001s24240.1	Populus trichocarpa	NA	Protein UPSTREAM OF	DUF966	NA		NA	NA	4.2e-79	252	28KVF@1|root,2QUB8@2759|Eukaryota,37NZ5@33090|Viridiplantae,3G72I@35493|Streptophyta,4JFYJ@91835|fabids	35493|Streptophyta	S	NA	NA	NA	NA	NA	NA	NA	NA
Saltissima_DN10067_c0_g2	4113.PGSC0003DMT400040209	Solanum tuberosum	NA	Domain of unknown function (DUF966)	DUF966	NA		NA	NA	3.19e-26	107	28KVF@1|root,2QUB8@2759|Eukaryota,37NZ5@33090|Viridiplantae,3G72I@35493|Streptophyta,44HCX@71274|asterids	71274|asterids	S	NA	NA	NA	NA	NA	NA	NA	NA
Saltissima_DN100689_c0_g1	29730.Gorai.010G158300.1	Gossypium raimondii	NA	Protein CHUP1, chloroplastic	NA	NA		NA	NA	6.56e-30	120	28JSG@1|root,2QS69@2759|Eukaryota,37PBS@33090|Viridiplantae,3GFZN@35493|Streptophyta	35493|Streptophyta	S	NA	NA	NA	NA	NA	NA	NA	NA
Saltissima_DN100699_c0_g1	4096.XP_009767353.1	Nicotiana sylvestris	NA	Mechanosensitive ion channel protein 6-like	MS_channel	NA		ko:K22048	NA	1.94e-295	833	COG0668@1|root,KOG4629@2759|Eukaryota,37M9C@33090|Viridiplantae,3GE1I@35493|Streptophyta,44DKM@71274|asterids	71274|asterids	M	NA	NA	NA	NA	ko00000,ko02000	1.A.23.4	NA	NA
Saltissima_DN1006_c0_g1	29760.VIT_12s0134g00670.t01	Vitis vinifera	NA	phenolic glucoside malonyltransferase	Transferase	NA		NA	NA	1.33e-23	98.2	2CMBZ@1|root,2QPXT@2759|Eukaryota,37NH3@33090|Viridiplantae,3G7NW@35493|Streptophyta	35493|Streptophyta	S	NA	NA	NA	NA	NA	NA	NA	NA
Saltissima_DN100705_c0_g3	218851.Aquca_009_00709.1	Aquilegia coerulea	NA	Catalyzes the oxidation of uric acid to 5- hydroxyisourate, which is further processed to form (S)-allantoin	NA	GO:0003674,GO:0003824,GO:0004846,GO:0005575,GO:0005622,GO:0005623,GO:0005737,GO:0005777,GO:0006996,GO:0007031,GO:0008150,GO:0008152,GO:0009987,GO:0016043,GO:0016491,GO:0016661,GO:0016663,GO:0042579,GO:0043226,GO:0043227,GO:0043229,GO:0043231,GO:0044424,GO:0044444,GO:0044464,GO:0055114,GO:0071840	molecular_function, catalytic activity, urate oxidase activity, cellular_component, intracellular anatomical structure, cytoplasm, peroxisome, organelle organization, peroxisome organization, biological_process, metabolic process, cellular component organization, oxidoreductase activity, microbody, membrane-bounded organelle, intracellular organelle, intracellular membrane-bounded organelle	ko:K00365	ko00230,ko00232,ko01100,ko01120,map00230,map00232,map01100,map01120	4.79e-22	92.4	COG3648@1|root,KOG1599@2759|Eukaryota,37MHV@33090|Viridiplantae,3GACE@35493|Streptophyta	35493|Streptophyta	Q	1.7.3.3	M00546	R02106,R07981	RC02107,RC02551	ko00000,ko00001,ko00002,ko01000	NA	NA	NA
Saltissima_DN100710_c0_g1	3641.EOY30579	Theobroma cacao	NA	Belongs to the helicase family	NA	NA		ko:K07466,ko:K15255	ko03030,ko03420,ko03430,ko03440,ko03460,map03030,map03420,map03430,map03440,map03460	4.03e-05	46.2	COG0507@1|root,COG1599@1|root,KOG0851@2759|Eukaryota,KOG0987@2759|Eukaryota,37Q72@33090|Viridiplantae,3GCCF@35493|Streptophyta	35493|Streptophyta	D	3.6.4.12	M00288	NA	NA	ko00000,ko00001,ko00002,ko01000,ko03000,ko03029,ko03032,ko03400	NA	NA	NA
Saltissima_DN100717_c0_g1	28532.XP_010531445.1	Tarenaya hassleriana	NA	DNAJ heat shock N-terminal domain-containing protein	DnaJ-X	NA		NA	NA	1.72e-42	146	COG2214@1|root,KOG0691@2759|Eukaryota,37NRP@33090|Viridiplantae,3GA6Y@35493|Streptophyta,3HXSX@3699|Brassicales	35493|Streptophyta	O	NA	NA	NA	NA	NA	NA	NA	NA
Saltissima_DN100719_c1_g2	4098.XP_009628683.1	Nicotiana tomentosiformis	NA	3-phosphoshikimate 1-carboxyvinyltransferase	EPSP_synthase	GO:0005575,GO:0005622,GO:0005623,GO:0005737,GO:0009507,GO:0009536,GO:0043226,GO:0043227,GO:0043229,GO:0043231,GO:0044424,GO:0044444,GO:0044464	cellular_component, intracellular anatomical structure, cytoplasm, chloroplast, plastid, membrane-bounded organelle, intracellular organelle, intracellular membrane-bounded organelle	ko:K00800	ko00400,ko01100,ko01110,ko01130,ko01230,map00400,map01100,map01110,map01130,map01230	8.96e-33	123	COG0169@1|root,KOG0692@2759|Eukaryota,37S9P@33090|Viridiplantae,3GGZF@35493|Streptophyta,44NHM@71274|asterids	71274|asterids	E	2.5.1.19	M00022	R03460	RC00350	ko00000,ko00001,ko00002,ko01000	NA	NA	NA
Saltissima_DN100719_c1_g3	3760.EMJ20201	Prunus persica	NA	3-phosphoshikimate 1-carboxyvinyltransferase	EPSP_synthase	GO:0003674,GO:0003824,GO:0003866,GO:0005575,GO:0005622,GO:0005623,GO:0005737,GO:0006082,GO:0008150,GO:0008152,GO:0009058,GO:0009423,GO:0009507,GO:0009532,GO:0009536,GO:0009570,GO:0009987,GO:0016053,GO:0016740,GO:0016765,GO:0019752,GO:0043226,GO:0043227,GO:0043229,GO:0043231,GO:0043436,GO:0043648,GO:0043650,GO:0044237,GO:0044249,GO:0044281,GO:0044283,GO:0044422,GO:0044424,GO:0044434,GO:0044435,GO:…	molecular_function, catalytic activity, 3-phosphoshikimate 1-carboxyvinyltransferase activity, cellular_component, intracellular anatomical structure, cytoplasm, biological_process, metabolic process, biosynthetic process, chorismate biosynthetic process, chloroplast, plastid stroma, plastid, chloroplast stroma, transferase activity, transferase activity, transferring alkyl or aryl (other than me…	ko:K00800	ko00400,ko01100,ko01110,ko01130,ko01230,map00400,map01100,map01110,map01130,map01230	5.26e-130	380	COG0169@1|root,KOG0692@2759|Eukaryota,37S9P@33090|Viridiplantae,3GGZF@35493|Streptophyta,4JG5H@91835|fabids	35493|Streptophyta	E	2.5.1.19	M00022	R03460	RC00350	ko00000,ko00001,ko00002,ko01000	NA	NA	NA
Saltissima_DN10071_c0_g1	85681.XP_006421106.1	Citrus x clementina	NA	gag-polypeptide of LTR copia-type	Retrotran_gag_2,zf-CCHC	NA		NA	NA	1.06e-27	106	2DPQX@1|root,2S6A3@2759|Eukaryota,37W15@33090|Viridiplantae,3GIZ0@35493|Streptophyta	35493|Streptophyta	S	NA	NA	NA	NA	NA	NA	NA	NA
Saltissima_DN100723_c0_g1	981085.XP_010088298.1	Morus notabilis	NA	Inhibitor	PMEI	GO:0005575,GO:0005576	cellular_component, extracellular region	NA	NA	4.94e-52	169	2D92H@1|root,2S5CS@2759|Eukaryota,37WAW@33090|Viridiplantae,3GKKC@35493|Streptophyta,4JR2C@91835|fabids	35493|Streptophyta	S	NA	NA	NA	NA	NA	NA	NA	NA
Saltissima_DN10072_c0_g1	29730.Gorai.009G007500.1	Gossypium raimondii	NA	Preprotein translocase subunit	SecY	GO:0005575,GO:0005622,GO:0005623,GO:0005737,GO:0006996,GO:0008150,GO:0009507,GO:0009534,GO:0009535,GO:0009536,GO:0009579,GO:0009657,GO:0009668,GO:0009987,GO:0010027,GO:0016020,GO:0016043,GO:0031976,GO:0031984,GO:0034357,GO:0042651,GO:0043226,GO:0043227,GO:0043229,GO:0043231,GO:0044422,GO:0044424,GO:0044434,GO:0044435,GO:0044436,GO:0044444,GO:0044446,GO:0044464,GO:0055035,GO:0061024,GO:0071840	cellular_component, intracellular anatomical structure, cytoplasm, organelle organization, biological_process, chloroplast, chloroplast thylakoid, chloroplast thylakoid membrane, plastid, thylakoid, plastid organization, plastid membrane organization, thylakoid membrane organization, membrane, cellular component organization, thylakoid membrane, membrane-bounded organelle, intracellular organelle…	ko:K10956	ko03060,ko04141,ko04145,ko05110,map03060,map04141,map04145,map05110	2.55e-303	835	COG0201@1|root,2QSNV@2759|Eukaryota,37IYK@33090|Viridiplantae,3GBDH@35493|Streptophyta	35493|Streptophyta	U	NA	M00401	NA	NA	ko00000,ko00001,ko00002,ko02044	3.A.5.4,3.A.5.8,3.A.5.9	NA	NA
Saltissima_DN10072_c1_g1	4081.Solyc01g090760.2.1	Solanum lycopersicum	NA	Transcriptional activator that specifically binds 5'- GATA-3' or 5'-GAT-3' motifs within gene promoters	GATA	NA		NA	NA	4.82e-74	230	COG5641@1|root,KOG1601@2759|Eukaryota,37QCA@33090|Viridiplantae,3GGX7@35493|Streptophyta,44JFC@71274|asterids	71274|asterids	K	NA	NA	NA	NA	NA	NA	NA	NA
Saltissima_DN100732_c0_g2	4155.Migut.L01560.1.p	Erythranthe guttata	NA	isoform X1	NA	NA		NA	NA	1.82e-23	97.1	COG0666@1|root,KOG0504@2759|Eukaryota,37HEY@33090|Viridiplantae,3G9UH@35493|Streptophyta,44NVE@71274|asterids	71274|asterids	L	NA	NA	NA	NA	NA	NA	NA	NA
Saltissima_DN100734_c1_g1	81985.XP_006295778.1	Capsella rubella	NA	ATP-dependent DNA helicase	PIF1	NA		ko:K15255	NA	2.37e-68	228	COG0507@1|root,KOG0987@2759|Eukaryota,37Q72@33090|Viridiplantae,3GCCF@35493|Streptophyta,3HWI1@3699|Brassicales	35493|Streptophyta	D	3.6.4.12	NA	NA	NA	ko00000,ko01000,ko03029,ko03032	NA	NA	NA
Saltissima_DN10074_c0_g2	4098.XP_009617780.1	Nicotiana tomentosiformis	NA	Plant protein of unknown function (DUF641)	DUF641	NA		NA	NA	2.61e-174	498	28J55@1|root,2QUFA@2759|Eukaryota,37NGP@33090|Viridiplantae,3GDRW@35493|Streptophyta,44BKC@71274|asterids	71274|asterids	S	NA	NA	NA	NA	NA	NA	NA	NA
Saltissima_DN100753_c0_g1	29760.VIT_08s0007g07860.t01	Vitis vinifera	NA	protein cornichon homolog	Cornichon	NA		ko:K20368	NA	7.25e-58	183	KOG2729@1|root,KOG2729@2759|Eukaryota,37VIB@33090|Viridiplantae,3GJHM@35493|Streptophyta	35493|Streptophyta	OTU	NA	NA	NA	NA	ko00000,ko02000,ko04131	8.A.61	NA	NA
Saltissima_DN100755_c0_g1	50452.A0A087HBE2	Arabis alpina	NA	Clavaminate synthase-like protein At3g21360	TauD	GO:0005575,GO:0005622,GO:0005623,GO:0005634,GO:0043226,GO:0043227,GO:0043229,GO:0043231,GO:0044424,GO:0044464	cellular_component, intracellular anatomical structure, nucleus, membrane-bounded organelle, intracellular organelle, intracellular membrane-bounded organelle	NA	NA	3.13e-58	187	28JFJ@1|root,2QRUR@2759|Eukaryota,37IIG@33090|Viridiplantae,3GFW6@35493|Streptophyta,3HP3V@3699|Brassicales	35493|Streptophyta	S	NA	NA	NA	NA	NA	NA	NA	NA
Saltissima_DN100756_c0_g1	4113.PGSC0003DMT400026630	Solanum tuberosum	NA	Reverse transcriptase (RNA-dependent DNA polymerase)	RVT_2,rve	NA		NA	NA	1.37e-157	478	COG2801@1|root,KOG0017@2759|Eukaryota,37RIF@33090|Viridiplantae,3GQ0C@35493|Streptophyta,44PGS@71274|asterids	33090|Viridiplantae	L	NA	NA	NA	NA	NA	NA	NA	NA
Saltissima_DN100756_c2_g1	4081.Solyc00g075040.1.1	Solanum lycopersicum	NA	Reverse transcriptase (RNA-dependent DNA polymerase)	RVT_2	NA		NA	NA	2.73e-115	352	COG2801@1|root,KOG0017@2759|Eukaryota,37RIF@33090|Viridiplantae,3GHHW@35493|Streptophyta	35493|Streptophyta	L	NA	NA	NA	NA	NA	NA	NA	NA
Saltissima_DN100756_c3_g1	225117.XP_009338880.1	Pyrus x bretschneideri	NA	Reverse transcriptase (RNA-dependent DNA polymerase)	RVT_2	NA		NA	NA	2.84e-76	254	COG2801@1|root,KOG0017@2759|Eukaryota,37RIF@33090|Viridiplantae,3GBWZ@35493|Streptophyta,4JT11@91835|fabids	35493|Streptophyta	L	NA	NA	NA	NA	NA	NA	NA	NA
Saltissima_DN100756_c3_g2	3750.XP_008350472.1	Malus domestica	NA	Aldo-keto reductase family 4 member	NA	GO:0000166,GO:0001101,GO:0003674,GO:0003824,GO:0004033,GO:0005488,GO:0005575,GO:0005622,GO:0005623,GO:0005737,GO:0006950,GO:0006970,GO:0008106,GO:0008150,GO:0008152,GO:0009266,GO:0009409,GO:0009414,GO:0009415,GO:0009507,GO:0009536,GO:0009628,GO:0009651,GO:0010035,GO:0016229,GO:0016491,GO:0016614,GO:0016616,GO:0036094,GO:0042221,GO:0043167,GO:0043168,GO:0043226,GO:0043227,GO:0043229,GO:0043231,GO:…	nucleotide binding, response to acid chemical, molecular_function, catalytic activity, aldo-keto reductase (NADPH) activity, cellular_component, intracellular anatomical structure, cytoplasm, response to stress, response to osmotic stress, alcohol dehydrogenase (NADP+) activity, biological_process, metabolic process, response to temperature stimulus, response to cold, response to water deprivatio…	ko:K00002	ko00010,ko00040,ko00561,ko00930,ko01100,ko01110,ko01120,ko01130,ko01220,map00010,map00040,map00561,map00930,map01100,map01110,map01120,map01130,map01220	1.07e-50	171	COG0656@1|root,COG2801@1|root,KOG0017@2759|Eukaryota,KOG1577@2759|Eukaryota,37K4A@33090|Viridiplantae,3GA99@35493|Streptophyta,4JEMH@91835|fabids	35493|Streptophyta	L	1.1.1.2	M00014	R00746,R01041,R01481,R05231	RC00087,RC00088,RC00099,RC00108	ko00000,ko00001,ko00002,ko01000,ko04147	NA	NA	NA
Saltissima_DN10075_c0_g1	3847.GLYMA09G10520.1	Glycine max	NA	NA	NA	NA		NA	NA	2.61e-07	56.2	2BEY6@1|root,2S15Q@2759|Eukaryota,37VI4@33090|Viridiplantae,3GIQY@35493|Streptophyta,4JQR7@91835|fabids	35493|Streptophyta	NA	NA	NA	NA	NA	NA	NA	NA	NA
Saltissima_DN100765_c0_g1	71139.XP_010034348.1	Eucalyptus grandis	NA	disease resistance	NA	NA		NA	NA	2.58e-14	73.2	KOG4658@1|root,KOG4658@2759|Eukaryota,37P43@33090|Viridiplantae,3GF32@35493|Streptophyta	35493|Streptophyta	T	NA	NA	NA	NA	NA	NA	NA	NA
Saltissima_DN10076_c0_g1	29760.VIT_16s0022g01780.t01	Vitis vinifera	NA	Pentatricopeptide repeat-containing protein	PPR,PPR_1,PPR_2	GO:0003674,GO:0003676,GO:0003723,GO:0003824,GO:0004518,GO:0004519,GO:0005488,GO:0005575,GO:0005622,GO:0005623,GO:0006139,GO:0006725,GO:0006807,GO:0008150,GO:0008152,GO:0009451,GO:0009987,GO:0016070,GO:0016787,GO:0016788,GO:0034641,GO:0043170,GO:0043226,GO:0043227,GO:0043229,GO:0043231,GO:0043412,GO:0044237,GO:0044238,GO:0044424,GO:0044464,GO:0046483,GO:0071704,GO:0090304,GO:0090305,GO:0097159,GO:…	molecular_function, nucleic acid binding, RNA binding, catalytic activity, nuclease activity, endonuclease activity, cellular_component, intracellular anatomical structure, nucleobase-containing compound metabolic process, biological_process, metabolic process, RNA modification, RNA metabolic process, hydrolase activity, hydrolase activity, acting on ester bonds, membrane-bounded organelle, intra…	NA	NA	4.18e-104	355	KOG4197@1|root,KOG4197@2759|Eukaryota,37QS4@33090|Viridiplantae,3GCZ1@35493|Streptophyta	35493|Streptophyta	L	NA	NA	NA	NA	NA	NA	NA	NA
Saltissima_DN100773_c0_g1	102107.XP_008218965.1	Prunus mume	NA	TMV resistance protein N-like	NA	NA		NA	NA	1.41e-06	51.2	28I92@1|root,2QQJE@2759|Eukaryota,37M5G@33090|Viridiplantae,3GG0S@35493|Streptophyta,4JNTG@91835|fabids	35493|Streptophyta	T	NA	NA	NA	NA	NA	NA	NA	NA
Saltissima_DN100773_c0_g2	3750.XP_008364300.1	Malus domestica	NA	TMV resistance protein N-like	NA	NA		ko:K19613	ko04014,map04014	8.64e-13	72.4	28XIB@1|root,2R4BG@2759|Eukaryota,37T5Z@33090|Viridiplantae,3GHA6@35493|Streptophyta,4JRR9@91835|fabids	35493|Streptophyta	T	NA	NA	NA	NA	ko00000,ko00001	NA	NA	NA
Saltissima_DN10078_c0_g1	3760.EMJ26597	Prunus persica	NA	E3 ubiquitin-protein ligase	NA	GO:0003674,GO:0003824,GO:0004842,GO:0005575,GO:0005622,GO:0005623,GO:0005737,GO:0006464,GO:0006807,GO:0008150,GO:0008152,GO:0009987,GO:0016567,GO:0016740,GO:0019538,GO:0019787,GO:0032446,GO:0036211,GO:0043170,GO:0043412,GO:0044237,GO:0044238,GO:0044260,GO:0044267,GO:0044424,GO:0044464,GO:0061630,GO:0061659,GO:0070647,GO:0071704,GO:0140096,GO:1901564	molecular_function, catalytic activity, ubiquitin-protein transferase activity, cellular_component, intracellular anatomical structure, cytoplasm, biological_process, metabolic process, protein ubiquitination, transferase activity, ubiquitin-like protein transferase activity, protein modification by small protein conjugation, protein modification process, primary metabolic process, ubiquitin prot…	ko:K10589	ko04120,map04120	9.41e-56	191	COG5021@1|root,KOG0942@2759|Eukaryota,37IKP@33090|Viridiplantae,3G762@35493|Streptophyta,4JN3S@91835|fabids	35493|Streptophyta	O	2.3.2.26	NA	NA	NA	ko00000,ko00001,ko01000,ko04121	NA	NA	NA
Saltissima_DN10079_c0_g3	4006.Lus10029591	Linum usitatissimum	NA	Domain present in ubiquitin-regulatory proteins	UBX	GO:0005575,GO:0005622,GO:0005623,GO:0005634,GO:0005737,GO:0005829,GO:0006810,GO:0008150,GO:0016192,GO:0043226,GO:0043227,GO:0043229,GO:0043231,GO:0044424,GO:0044444,GO:0044464,GO:0051179,GO:0051234	cellular_component, intracellular anatomical structure, nucleus, cytoplasm, cytosol, transport, biological_process, vesicle-mediated transport, membrane-bounded organelle, intracellular organelle, intracellular membrane-bounded organelle, localization	ko:K18726	NA	2.87e-50	172	KOG1363@1|root,KOG1363@2759|Eukaryota,37R0F@33090|Viridiplantae,3GG2A@35493|Streptophyta,4JKAS@91835|fabids	35493|Streptophyta	T	NA	NA	NA	NA	ko00000,ko03019	NA	NA	NA
Saltissima_DN1007_c0_g1	3641.EOY13556	Theobroma cacao	NA	TdcA1-ORF2 protein	NA	NA		NA	NA	4.63e-05	49.3	2ED2C@1|root,2SIT0@2759|Eukaryota,37Y2Q@33090|Viridiplantae	33090|Viridiplantae	S	NA	NA	NA	NA	NA	NA	NA	NA
Saltissima_DN1007_c1_g1	29730.Gorai.013G090600.1	Gossypium raimondii	NA	At5g01610-like	DUF538	NA		NA	NA	2.95e-100	291	28NUD@1|root,2QRII@2759|Eukaryota,37MDB@33090|Viridiplantae,3GE2V@35493|Streptophyta	35493|Streptophyta	S	NA	NA	NA	NA	NA	NA	NA	NA
Saltissima_DN100800_c1_g1	3988.XP_002524021.1	Ricinus communis	NA	Benzyl alcohol	Transferase	NA		ko:K18858,ko:K19861	ko00592,ko01110,map00592,map01110	5.41e-45	150	28N77@1|root,2QUSI@2759|Eukaryota,37SZF@33090|Viridiplantae,3GCN3@35493|Streptophyta,4JKZI@91835|fabids	35493|Streptophyta	S	2.3.1.195,2.3.1.196,2.3.1.232	NA	R09631	RC00004,RC00041	ko00000,ko00001,ko01000	NA	NA	NA
Saltissima_DN100805_c0_g1	3988.XP_002513994.1	Ricinus communis	NA	purine permease	PUNUT	GO:0003674,GO:0005215,GO:0005337,GO:0005345,GO:0005575,GO:0005623,GO:0005886,GO:0005887,GO:0006810,GO:0006863,GO:0008150,GO:0009914,GO:0010184,GO:0010817,GO:0015205,GO:0015211,GO:0015851,GO:0015858,GO:0015860,GO:0015931,GO:0015932,GO:0016020,GO:0016021,GO:0022857,GO:0031224,GO:0031226,GO:0044425,GO:0044459,GO:0044464,GO:0051179,GO:0051234,GO:0055085,GO:0065007,GO:0065008,GO:0071702,GO:0071705,GO:…	molecular_function, transporter activity, nucleoside transmembrane transporter activity, purine nucleobase transmembrane transporter activity, cellular_component, plasma membrane, transport, purine nucleobase transport, biological_process, cytokinin transport, nucleobase transmembrane transporter activity, purine nucleoside transmembrane transporter activity, nucleobase transport, nucleoside tran…	NA	NA	1.78e-155	445	28M5C@1|root,2QTN9@2759|Eukaryota,37NQW@33090|Viridiplantae,3G9IQ@35493|Streptophyta,4JDCM@91835|fabids	35493|Streptophyta	S	NA	NA	NA	NA	NA	NA	NA	NA
Saltissima_DN10080_c0_g1	3694.POPTR_0016s07340.1	Populus trichocarpa	NA	HVA22-like protein	NA	NA		ko:K17338	NA	1.49e-22	92.4	COG5052@1|root,KOG1726@2759|Eukaryota,37U8N@33090|Viridiplantae,3GHZA@35493|Streptophyta,4JNY4@91835|fabids	35493|Streptophyta	V	NA	NA	NA	NA	ko00000	NA	NA	NA
Saltissima_DN10080_c1_g1	3659.XP_004133702.1	Cucumis sativus	NA	Leucine-rich repeat-containing protein	LRR_8	GO:0005575,GO:0005623,GO:0005886,GO:0007154,GO:0007165,GO:0008150,GO:0009987,GO:0016020,GO:0023052,GO:0044464,GO:0050789,GO:0050794,GO:0050896,GO:0051716,GO:0065007,GO:0071944	cellular_component, plasma membrane, cell communication, signal transduction, biological_process, membrane, signaling, cell periphery	NA	NA	9.84e-57	191	COG4886@1|root,KOG0472@2759|Eukaryota,37QQE@33090|Viridiplantae,3GENK@35493|Streptophyta,4JDM7@91835|fabids	35493|Streptophyta	L	NA	NA	NA	NA	NA	NA	NA	NA
Saltissima_DN100810_c0_g1	981085.XP_010109890.1	Morus notabilis	NA	disease resistance	NA	NA		ko:K19613	ko04014,map04014	8.64e-16	76.3	COG4886@1|root,2QSSA@2759|Eukaryota,37R4B@33090|Viridiplantae,3GC2G@35493|Streptophyta,4JMFC@91835|fabids	35493|Streptophyta	S	NA	NA	NA	NA	ko00000,ko00001	NA	NA	NA
Saltissima_DN100810_c1_g1	3641.EOX91315	Theobroma cacao	NA	Disease resistance	NB-ARC	NA		ko:K19613	ko04014,map04014	3.75e-31	120	COG4886@1|root,2QSSA@2759|Eukaryota,37R4B@33090|Viridiplantae,3GC2G@35493|Streptophyta	35493|Streptophyta	S	NA	NA	NA	NA	ko00000,ko00001	NA	NA	NA
Saltissima_DN100810_c2_g1	102107.XP_008241550.1	Prunus mume	NA	disease resistance	RPW8	NA		ko:K19613	ko04014,map04014	1.32e-11	65.1	COG4886@1|root,2QSSA@2759|Eukaryota,37R4B@33090|Viridiplantae,3GC2G@35493|Streptophyta,4JMFC@91835|fabids	35493|Streptophyta	S	NA	NA	NA	NA	ko00000,ko00001	NA	NA	NA
Saltissima_DN100811_c0_g2	218851.Aquca_054_00014.1	Aquilegia coerulea	NA	Clathrin is the major protein of the polyhedral coat of coated pits and vesicles	Clathrin_lg_ch	GO:0003674,GO:0005198,GO:0005488,GO:0005515,GO:0005575,GO:0005622,GO:0005623,GO:0005737,GO:0005829,GO:0005886,GO:0006810,GO:0006897,GO:0006898,GO:0008150,GO:0012506,GO:0016020,GO:0016192,GO:0030117,GO:0030118,GO:0030120,GO:0030125,GO:0030135,GO:0030136,GO:0030276,GO:0030659,GO:0030662,GO:0030665,GO:0031090,GO:0031410,GO:0031982,GO:0032050,GO:0032991,GO:0043226,GO:0043227,GO:0043229,GO:0044422,GO:…	molecular_function, structural molecule activity, protein binding, cellular_component, intracellular anatomical structure, cytoplasm, cytosol, plasma membrane, transport, endocytosis, receptor-mediated endocytosis, biological_process, vesicle membrane, membrane, vesicle-mediated transport, membrane coat, clathrin vesicle coat, clathrin-coated vesicle, clathrin binding, cytoplasmic vesicle membran…	NA	NA	1.58e-74	235	2C5YV@1|root,2QVX7@2759|Eukaryota,37QTX@33090|Viridiplantae,3GDH3@35493|Streptophyta	35493|Streptophyta	U	NA	NA	NA	NA	NA	NA	NA	NA
Saltissima_DN100817_c0_g1	4113.PGSC0003DMT400024108	Solanum tuberosum	NA	G-type lectin S-receptor-like serine threonine-protein kinase	NA	NA		NA	NA	4.39e-25	103	28KFF@1|root,2QSWF@2759|Eukaryota,38A0X@33090|Viridiplantae,3GZH7@35493|Streptophyta	35493|Streptophyta	T	NA	NA	NA	NA	NA	NA	NA	NA
Saltissima_DN10081_c0_g1	29760.VIT_14s0066g02320.t01	Vitis vinifera	NA	ABC transporter B family member	ABC_membrane	GO:0006139,GO:0006163,GO:0006164,GO:0006725,GO:0006753,GO:0006754,GO:0006793,GO:0006796,GO:0006807,GO:0006810,GO:0006811,GO:0006812,GO:0008150,GO:0008152,GO:0009058,GO:0009117,GO:0009123,GO:0009124,GO:0009126,GO:0009127,GO:0009141,GO:0009142,GO:0009144,GO:0009145,GO:0009150,GO:0009152,GO:0009156,GO:0009161,GO:0009165,GO:0009167,GO:0009168,GO:0009199,GO:0009201,GO:0009205,GO:0009206,GO:0009259,GO:…	nucleobase-containing compound metabolic process, purine nucleotide biosynthetic process, nucleoside phosphate metabolic process, ATP biosynthetic process, phosphorus metabolic process, phosphate-containing compound metabolic process, transport, monoatomic ion transport, monoatomic cation transport, biological_process, metabolic process, biosynthetic process, nucleotide metabolic process, purine …	ko:K02114,ko:K05658	ko00190,ko00195,ko01100,ko02010,ko04976,ko05206,ko05226,map00190,map00195,map01100,map02010,map04976,map05206,map05226	4.46e-34	128	COG1132@1|root,KOG0055@2759|Eukaryota,37S69@33090|Viridiplantae,3GFBI@35493|Streptophyta	35493|Streptophyta	Q	3.6.3.44	M00157	NA	NA	ko00000,ko00001,ko00002,ko00194,ko01000,ko02000,ko04090,ko04147	3.A.1.201,3.A.2.1	NA	NA
Saltissima_DN100826_c0_g2	3641.EOX96028	Theobroma cacao	NA	K( ) efflux antiporter	NA	GO:0003674,GO:0005215,GO:0005451,GO:0005575,GO:0005622,GO:0005623,GO:0005737,GO:0006810,GO:0006811,GO:0006812,GO:0006813,GO:0006996,GO:0008150,GO:0008324,GO:0009507,GO:0009526,GO:0009536,GO:0009657,GO:0009658,GO:0009941,GO:0009987,GO:0010109,GO:0015075,GO:0015077,GO:0015078,GO:0015079,GO:0015291,GO:0015297,GO:0015298,GO:0015299,GO:0015318,GO:0015386,GO:0015491,GO:0015672,GO:0016020,GO:0016043,GO:…	molecular_function, transporter activity, cellular_component, intracellular anatomical structure, cytoplasm, transport, monoatomic ion transport, monoatomic cation transport, potassium ion transport, organelle organization, biological_process, monoatomic cation transmembrane transporter activity, chloroplast, plastid envelope, plastid, plastid organization, chloroplast organization, chloroplast e…	NA	NA	5.64e-92	303	COG0475@1|root,KOG1650@2759|Eukaryota,37KZB@33090|Viridiplantae,3GGA1@35493|Streptophyta	35493|Streptophyta	P	NA	NA	NA	NA	NA	NA	NA	NA
Saltissima_DN100826_c2_g1	3847.GLYMA03G01603.1	Glycine max	NA	) efflux antiporter	Na_H_Exchanger	GO:0003674,GO:0005215,GO:0005451,GO:0005575,GO:0005622,GO:0005623,GO:0005737,GO:0006810,GO:0006811,GO:0006812,GO:0006813,GO:0006996,GO:0008150,GO:0008324,GO:0009507,GO:0009526,GO:0009536,GO:0009657,GO:0009658,GO:0009941,GO:0009987,GO:0010109,GO:0015075,GO:0015077,GO:0015078,GO:0015079,GO:0015291,GO:0015297,GO:0015298,GO:0015299,GO:0015318,GO:0015386,GO:0015491,GO:0015672,GO:0016020,GO:0016043,GO:…	molecular_function, transporter activity, cellular_component, intracellular anatomical structure, cytoplasm, transport, monoatomic ion transport, monoatomic cation transport, potassium ion transport, organelle organization, biological_process, monoatomic cation transmembrane transporter activity, chloroplast, plastid envelope, plastid, plastid organization, chloroplast organization, chloroplast e…	NA	NA	4.82e-52	179	COG0475@1|root,KOG1650@2759|Eukaryota,37KZB@33090|Viridiplantae,3GGA1@35493|Streptophyta,4JKNV@91835|fabids	35493|Streptophyta	P	NA	NA	NA	NA	NA	NA	NA	NA
Saltissima_DN10082_c0_g2	42345.XP_008779341.1	Phoenix dactylifera	NA	Domain of unknown function (DUF4283)	DUF4283	NA		NA	NA	3.09e-31	124	KOG1075@1|root,KOG1075@2759|Eukaryota,37W7C@33090|Viridiplantae,3GKCZ@35493|Streptophyta,3M7KA@4447|Liliopsida	35493|Streptophyta	S	NA	NA	NA	NA	NA	NA	NA	NA
Saltissima_DN10082_c0_g4	42345.XP_008779341.1	Phoenix dactylifera	NA	Domain of unknown function (DUF4283)	DUF4283,zf-CCHC_4	NA		NA	NA	1.01e-40	154	KOG1075@1|root,KOG1075@2759|Eukaryota,37W7C@33090|Viridiplantae,3GKCZ@35493|Streptophyta,3M7KA@4447|Liliopsida	35493|Streptophyta	S	NA	NA	NA	NA	NA	NA	NA	NA
Saltissima_DN10082_c0_g5	42345.XP_008779341.1	Phoenix dactylifera	NA	Domain of unknown function (DUF4283)	DUF4283	NA		NA	NA	3.88e-40	154	KOG1075@1|root,KOG1075@2759|Eukaryota,37W7C@33090|Viridiplantae,3GKCZ@35493|Streptophyta,3M7KA@4447|Liliopsida	35493|Streptophyta	S	NA	NA	NA	NA	NA	NA	NA	NA
Saltissima_DN100834_c0_g1	3983.cassava4.1_000752m	Manihot esculenta	NA	Belongs to the TRAFAC class myosin-kinesin ATPase superfamily. Kinesin family	NA	GO:0000022,GO:0000070,GO:0000226,GO:0000278,GO:0000280,GO:0000281,GO:0000819,GO:0000910,GO:0002376,GO:0002478,GO:0002495,GO:0002504,GO:0003674,GO:0003676,GO:0003677,GO:0003774,GO:0003777,GO:0003824,GO:0005488,GO:0005575,GO:0005576,GO:0005622,GO:0005623,GO:0005634,GO:0005654,GO:0005694,GO:0005737,GO:0005819,GO:0005829,GO:0005856,GO:0005871,GO:0005874,GO:0005875,GO:0005876,GO:0005881,GO:0005938,GO:…	mitotic sister chromatid segregation, microtubule cytoskeleton organization, mitotic cell cycle, nuclear division, mitotic cytokinesis, sister chromatid segregation, cytokinesis, molecular_function, nucleic acid binding, DNA binding, cytoskeletal motor activity, microtubule motor activity, catalytic activity, cellular_component, extracellular region, intracellular anatomical structure, nucleus, n…	ko:K10395	NA	3.53e-42	152	COG5059@1|root,KOG0244@2759|Eukaryota,37KZU@33090|Viridiplantae,3GBEW@35493|Streptophyta,4JJ52@91835|fabids	35493|Streptophyta	Z	NA	NA	NA	NA	ko00000,ko04812	NA	NA	NA
Saltissima_DN10083_c0_g1	3641.EOY04451	Theobroma cacao	NA	Probably inactive leucine-rich repeat receptor-like protein kinase	LRRNT_2,LRR_8,Pkinase_Tyr	NA		NA	NA	3.05e-227	674	COG4886@1|root,2QU90@2759|Eukaryota,37PEH@33090|Viridiplantae,3GFYZ@35493|Streptophyta	35493|Streptophyta	T	NA	NA	NA	NA	NA	NA	NA	NA
Saltissima_DN100845_c0_g2	3760.EMJ01526	Prunus persica	NA	TMV resistance protein N-like	NA	NA		NA	NA	9.76e-24	99.4	2CND2@1|root,2QVBR@2759|Eukaryota,37TAH@33090|Viridiplantae,3GHU5@35493|Streptophyta,4JSNM@91835|fabids	35493|Streptophyta	S	NA	NA	NA	NA	NA	NA	NA	NA
Saltissima_DN100846_c0_g1	3988.XP_002534739.1	Ricinus communis	NA	acyl-activating enzyme	AMP-binding	NA		ko:K00142	NA	2.23e-26	110	COG1020@1|root,KOG1178@2759|Eukaryota,37SZ2@33090|Viridiplantae,3GC91@35493|Streptophyta,4JEXP@91835|fabids	33090|Viridiplantae	I	NA	NA	NA	NA	ko00000,ko01000,ko01004	NA	NA	NA
Saltissima_DN100846_c2_g1	3988.XP_002534739.1	Ricinus communis	NA	acyl-activating enzyme	AMP-binding	NA		ko:K00142	NA	1.64e-20	90.1	COG1020@1|root,KOG1178@2759|Eukaryota,37SZ2@33090|Viridiplantae,3GC91@35493|Streptophyta,4JEXP@91835|fabids	33090|Viridiplantae	I	NA	NA	NA	NA	ko00000,ko01000,ko01004	NA	NA	NA
Saltissima_DN10084_c0_g1	29730.Gorai.012G106400.1	Gossypium raimondii	NA	NA	NA	NA		NA	NA	1.43e-17	75.5	2E0RT@1|root,2S85M@2759|Eukaryota,37XAG@33090|Viridiplantae,3GKV9@35493|Streptophyta	35493|Streptophyta	NA	NA	NA	NA	NA	NA	NA	NA	NA
Saltissima_DN100852_c0_g2	50452.A0A087HH60	Arabis alpina	NA	(RECEPTOR-like protein kinase) 2	NA	GO:0000302,GO:0001101,GO:0003674,GO:0003824,GO:0004672,GO:0004674,GO:0005575,GO:0005623,GO:0005886,GO:0005911,GO:0006464,GO:0006468,GO:0006793,GO:0006796,GO:0006807,GO:0006950,GO:0006979,GO:0008150,GO:0008152,GO:0009506,GO:0009987,GO:0010035,GO:0010193,GO:0016020,GO:0016301,GO:0016310,GO:0016740,GO:0016772,GO:0016773,GO:0019538,GO:0030054,GO:0036211,GO:0042221,GO:0042493,GO:0043170,GO:0043412,GO:…	response to reactive oxygen species, response to acid chemical, molecular_function, catalytic activity, protein kinase activity, protein serine/threonine kinase activity, cellular_component, plasma membrane, protein phosphorylation, phosphorus metabolic process, phosphate-containing compound metabolic process, response to stress, response to oxidative stress, biological_process, metabolic process…	NA	NA	6.3e-38	139	COG0515@1|root,2QRU4@2759|Eukaryota,37RSJ@33090|Viridiplantae,3GDXG@35493|Streptophyta,3HMX1@3699|Brassicales	35493|Streptophyta	T	NA	NA	NA	NA	NA	NA	NA	NA
Saltissima_DN10085_c0_g1	4096.XP_009776588.1	Nicotiana sylvestris	NA	Domain of unknown function (DUF588)	DUF588	NA		NA	NA	1.64e-88	261	2CN42@1|root,2QTTS@2759|Eukaryota,37T7T@33090|Viridiplantae,3G9HN@35493|Streptophyta,44HAY@71274|asterids	71274|asterids	S	NA	NA	NA	NA	NA	NA	NA	NA
Saltissima_DN10086_c0_g1	4081.Solyc05g041470.2.1	Solanum lycopersicum	NA	isoform X1	Retrotran_gag_3	NA		NA	NA	3.89e-19	87	COG0666@1|root,COG2801@1|root,KOG0017@2759|Eukaryota,KOG0504@2759|Eukaryota,37HEY@33090|Viridiplantae,3G9UH@35493|Streptophyta,44NVE@71274|asterids	71274|asterids	L	NA	NA	NA	NA	NA	NA	NA	NA
Saltissima_DN10087_c0_g1	3983.cassava4.1_001580m	Manihot esculenta	NA	receptor-like protein kinase	Pkinase_Tyr	NA		ko:K04730	ko04010,ko04064,ko04620,ko04624,ko04722,ko05133,ko05140,ko05142,ko05145,ko05152,ko05162,ko05169,map04010,map04064,map04620,map04624,map04722,map05133,map05140,map05142,map05145,map05152,map05162,map05169	1.26e-58	212	COG0515@1|root,KOG1187@2759|Eukaryota,37T1P@33090|Viridiplantae,3GE23@35493|Streptophyta,4JGKK@91835|fabids	2759|Eukaryota	T	2.7.11.1	M00686	NA	NA	ko00000,ko00001,ko00002,ko01000,ko01001	NA	NA	NA
Saltissima_DN10087_c1_g1	29760.VIT_05s0029g00190.t01	Vitis vinifera	NA	plasmodesmata callose-binding protein	X8	NA		NA	NA	3.07e-44	152	2CY26@1|root,2S1EI@2759|Eukaryota,37VBE@33090|Viridiplantae,3GJBJ@35493|Streptophyta	35493|Streptophyta	S	NA	NA	NA	NA	NA	NA	NA	NA
Saltissima_DN100880_c1_g3	3649.evm.model.supercontig_69.69	Carica papaya	NA	Zinc ion binding	NA	GO:0001817,GO:0001959,GO:0002682,GO:0002697,GO:0002831,GO:0003674,GO:0003824,GO:0004842,GO:0004857,GO:0004866,GO:0004869,GO:0005575,GO:0005622,GO:0005623,GO:0005634,GO:0005654,GO:0005737,GO:0005829,GO:0006464,GO:0006508,GO:0006807,GO:0006915,GO:0007154,GO:0007165,GO:0007166,GO:0007249,GO:0008150,GO:0008152,GO:0008219,GO:0009892,GO:0009893,GO:0009966,GO:0009967,GO:0009987,GO:0010033,GO:0010466,GO:…	molecular_function, catalytic activity, ubiquitin-protein transferase activity, enzyme inhibitor activity, endopeptidase inhibitor activity, cysteine-type endopeptidase inhibitor activity, cellular_component, intracellular anatomical structure, nucleus, nucleoplasm, cytoplasm, cytosol, proteolysis, cell communication, signal transduction, cell surface receptor signaling pathway, biological_proces…	ko:K19042	NA	5.36e-57	185	KOG1100@1|root,KOG1100@2759|Eukaryota,37PMI@33090|Viridiplantae,3G7K2@35493|Streptophyta,3HP6D@3699|Brassicales	35493|Streptophyta	O	2.3.2.27	NA	NA	NA	ko00000,ko01000,ko04121	NA	NA	NA
Saltissima_DN100882_c0_g2	4098.XP_009614084.1	Nicotiana tomentosiformis	NA	Endonuclease/Exonuclease/phosphatase family	NA	NA		NA	NA	1.87e-12	69.7	COG5239@1|root,KOG2338@2759|Eukaryota,37HTQ@33090|Viridiplantae,3GB2S@35493|Streptophyta,44GVQ@71274|asterids	71274|asterids	K	NA	NA	NA	NA	NA	NA	NA	NA
Saltissima_DN100883_c0_g1	29760.VIT_10s0071g00190.t01	Vitis vinifera	NA	Disease resistance	NA	NA		ko:K19613	ko04014,map04014	9.01e-41	149	COG4886@1|root,2QSSA@2759|Eukaryota,37R4B@33090|Viridiplantae,3GC2G@35493|Streptophyta	35493|Streptophyta	S	NA	NA	NA	NA	ko00000,ko00001	NA	NA	NA
Saltissima_DN100883_c0_g2	29760.VIT_07s0197g00240.t01	Vitis vinifera	NA	Disease resistance	NA	NA		ko:K19613	ko04014,map04014	1.85e-30	118	COG4886@1|root,2QSSA@2759|Eukaryota,37R4B@33090|Viridiplantae,3GC2G@35493|Streptophyta	35493|Streptophyta	S	NA	NA	NA	NA	ko00000,ko00001	NA	NA	NA
Saltissima_DN10088_c0_g1	3750.XP_008383636.1	Malus domestica	NA	transcription factor	HLH	NA		NA	NA	3.39e-65	208	KOG3561@1|root,KOG3561@2759|Eukaryota,37P01@33090|Viridiplantae,3GHAC@35493|Streptophyta,4JIA2@91835|fabids	35493|Streptophyta	K	NA	NA	NA	NA	NA	NA	NA	NA
Saltissima_DN10089_c0_g1	4565.Traes_5DL_E7B727D27.1	Triticum aestivum	NA	Zinc-binding dehydrogenase	ADH_zinc_N	GO:0000166,GO:0003674,GO:0005488,GO:0005507,GO:0005524,GO:0005575,GO:0005622,GO:0005623,GO:0005634,GO:0005737,GO:0005739,GO:0008144,GO:0009507,GO:0009536,GO:0017076,GO:0030554,GO:0032553,GO:0032555,GO:0032559,GO:0035639,GO:0036094,GO:0043167,GO:0043168,GO:0043169,GO:0043226,GO:0043227,GO:0043229,GO:0043231,GO:0044424,GO:0044444,GO:0044464,GO:0046872,GO:0046914,GO:0097159,GO:0097367,GO:1901265,GO:…	nucleotide binding, molecular_function, copper ion binding, ATP binding, cellular_component, intracellular anatomical structure, nucleus, cytoplasm, mitochondrion, chloroplast, plastid, purine nucleotide binding, small molecule binding, cation binding, membrane-bounded organelle, intracellular organelle, intracellular membrane-bounded organelle, metal ion binding, transition metal ion binding, ca…	ko:K07512	ko00062,ko01100,ko01212,map00062,map01100,map01212	1.05e-81	249	COG0604@1|root,KOG0025@2759|Eukaryota,37N9E@33090|Viridiplantae,3GC83@35493|Streptophyta,3KNEM@4447|Liliopsida,3IBGN@38820|Poales	35493|Streptophyta	CK	1.3.1.38	M00085	R01278,R03776,R03856,R03989,R04753,R06985,R07162	RC00052	ko00000,ko00001,ko00002,ko01000	NA	NA	NA
Saltissima_DN1008_c0_g1	4096.XP_009787114.1	Nicotiana sylvestris	NA	E3 ubiquitin-protein ligase RNF170-like	zf-RING_UBOX	NA		ko:K15707	NA	9.5e-54	178	KOG2164@1|root,KOG2164@2759|Eukaryota,37ZN4@33090|Viridiplantae,3GP2U@35493|Streptophyta,44K2Z@71274|asterids	71274|asterids	O	2.3.2.27	NA	NA	NA	ko00000,ko01000,ko04121	NA	NA	NA
Saltissima_DN1008_c1_g1	102107.XP_008222209.1	Prunus mume	NA	ACT domain	ACT	NA		NA	NA	9.65e-86	265	2CN02@1|root,2QT1H@2759|Eukaryota,37R7E@33090|Viridiplantae,3GFMB@35493|Streptophyta,4JJ6B@91835|fabids	35493|Streptophyta	S	NA	NA	NA	NA	NA	NA	NA	NA
Saltissima_DN100900_c1_g1	3983.cassava4.1_031945m	Manihot esculenta	NA	Removes the phosphate from trehalose 6-phosphate to produce free trehalose	Trehalose_PPase	GO:0003674,GO:0003824,GO:0004805,GO:0005975,GO:0005984,GO:0005991,GO:0005992,GO:0006793,GO:0006796,GO:0008150,GO:0008152,GO:0009058,GO:0009311,GO:0009312,GO:0009987,GO:0016051,GO:0016311,GO:0016787,GO:0016788,GO:0016791,GO:0019203,GO:0034637,GO:0042578,GO:0044237,GO:0044238,GO:0044249,GO:0044262,GO:0046351,GO:0071704,GO:1901576	molecular_function, catalytic activity, trehalose-phosphatase activity, carbohydrate metabolic process, trehalose metabolic process, trehalose biosynthetic process, phosphorus metabolic process, phosphate-containing compound metabolic process, biological_process, metabolic process, biosynthetic process, oligosaccharide metabolic process, oligosaccharide biosynthetic process, carbohydrate biosynth…	ko:K01087	ko00500,ko01100,map00500,map01100	2.85e-22	94	COG1877@1|root,KOG1050@2759|Eukaryota,37JPC@33090|Viridiplantae,3GB9D@35493|Streptophyta,4JNNE@91835|fabids	35493|Streptophyta	G	3.1.3.12	NA	R02778	RC00017	ko00000,ko00001,ko01000	NA	NA	NA
Saltissima_DN10090_c0_g1	29760.VIT_05s0020g02350.t01	Vitis vinifera	NA	isoform X1	NA	GO:0005575,GO:0005622,GO:0005623,GO:0005634,GO:0008150,GO:0010468,GO:0019219,GO:0019222,GO:0031323,GO:0031974,GO:0031981,GO:0034399,GO:0043226,GO:0043227,GO:0043229,GO:0043231,GO:0043233,GO:0044030,GO:0044422,GO:0044424,GO:0044428,GO:0044446,GO:0044464,GO:0048583,GO:0050789,GO:0050794,GO:0051052,GO:0051171,GO:0051252,GO:0060147,GO:0060255,GO:0060966,GO:0060968,GO:0065007,GO:0070013,GO:0070920,GO:…	cellular_component, intracellular anatomical structure, nucleus, biological_process, regulation of gene expression, regulation of metabolic process, nuclear lumen, nuclear periphery, membrane-bounded organelle, intracellular organelle, intracellular membrane-bounded organelle, regulation of RNA metabolic process, regulation of post-transcriptional gene silencing, regulation of gene silencing by r…	NA	NA	3.72e-31	126	COG5079@1|root,KOG1860@2759|Eukaryota,37QCC@33090|Viridiplantae,3GCZK@35493|Streptophyta	35493|Streptophyta	DU	NA	NA	NA	NA	NA	NA	NA	NA
Saltissima_DN10091_c0_g1	57918.XP_004297188.1	Fragaria vesca	NA	Heat shock protein	HATPase_c,HSP90	GO:0000166,GO:0001101,GO:0003674,GO:0005488,GO:0005515,GO:0005524,GO:0005575,GO:0005622,GO:0005623,GO:0005737,GO:0005739,GO:0005773,GO:0005774,GO:0005783,GO:0005788,GO:0006605,GO:0006810,GO:0006886,GO:0006950,GO:0006970,GO:0007275,GO:0008104,GO:0008144,GO:0008150,GO:0009266,GO:0009314,GO:0009408,GO:0009414,GO:0009415,GO:0009416,GO:0009507,GO:0009526,GO:0009532,GO:0009536,GO:0009570,GO:0009628,GO:…	nucleotide binding, response to acid chemical, molecular_function, protein binding, ATP binding, cellular_component, intracellular anatomical structure, cytoplasm, mitochondrion, vacuole, vacuolar membrane, endoplasmic reticulum, endoplasmic reticulum lumen, protein targeting, transport, intracellular protein transport, response to stress, response to osmotic stress, multicellular organism develo…	ko:K09487	ko04141,ko04151,ko04626,ko04657,ko04915,ko04918,ko05200,ko05215,ko05418,map04141,map04151,map04626,map04657,map04915,map04918,map05200,map05215,map05418	9.11e-256	721	COG0326@1|root,KOG0019@2759|Eukaryota,37P7C@33090|Viridiplantae,3G942@35493|Streptophyta,4JFRP@91835|fabids	35493|Streptophyta	O	NA	NA	NA	NA	ko00000,ko00001,ko03110	NA	NA	NA
Saltissima_DN10092_c0_g1	29760.VIT_10s0116g00970.t01	Vitis vinifera	NA	Belongs to the class-I aminoacyl-tRNA synthetase family	Anticodon_1,tRNA-synt_1,tRNA-synt_1_2	GO:0000003,GO:0003006,GO:0003674,GO:0003824,GO:0004812,GO:0004823,GO:0005575,GO:0005622,GO:0005623,GO:0005737,GO:0005739,GO:0006082,GO:0006139,GO:0006399,GO:0006412,GO:0006418,GO:0006429,GO:0006518,GO:0006520,GO:0006725,GO:0006807,GO:0007275,GO:0008150,GO:0008152,GO:0009058,GO:0009059,GO:0009507,GO:0009532,GO:0009536,GO:0009570,GO:0009790,GO:0009791,GO:0009793,GO:0009987,GO:0010154,GO:0010467,GO:…	developmental process involved in reproduction, molecular_function, catalytic activity, aminoacyl-tRNA ligase activity, leucine-tRNA ligase activity, cellular_component, intracellular anatomical structure, cytoplasm, mitochondrion, nucleobase-containing compound metabolic process, tRNA metabolic process, translation, tRNA aminoacylation for protein translation, leucyl-tRNA aminoacylation, peptide…	ko:K01869	ko00970,map00970	0	1214	COG0495@1|root,KOG0435@2759|Eukaryota,37NXR@33090|Viridiplantae,3GDEX@35493|Streptophyta	35493|Streptophyta	J	6.1.1.4	M00359,M00360	R03657	RC00055,RC00523	ko00000,ko00001,ko00002,ko01000,ko01007,ko03016,ko03029	NA	NA	NA
Saltissima_DN100933_c0_g1	29760.VIT_01s0011g02160.t01	Vitis vinifera	NA	negative regulation of inclusion body assembly	NA	GO:0003674,GO:0005488,GO:0005515,GO:0005575,GO:0005622,GO:0005623,GO:0005634,GO:0005737,GO:0005739,GO:0006457,GO:0008150,GO:0009987,GO:0030424,GO:0030425,GO:0030544,GO:0031072,GO:0036477,GO:0042995,GO:0043005,GO:0043226,GO:0043227,GO:0043229,GO:0043231,GO:0044087,GO:0044424,GO:0044444,GO:0044463,GO:0044464,GO:0044877,GO:0048519,GO:0048523,GO:0050789,GO:0050794,GO:0051087,GO:0051128,GO:0051129,GO:…	molecular_function, protein binding, cellular_component, intracellular anatomical structure, nucleus, cytoplasm, mitochondrion, protein folding, biological_process, Hsp70 protein binding, heat shock protein binding, cell projection, membrane-bounded organelle, intracellular organelle, intracellular membrane-bounded organelle, protein-containing complex binding, protein-folding chaperone binding, …	ko:K17592	NA	1.73e-34	133	28IDA@1|root,2QQPY@2759|Eukaryota,37MBW@33090|Viridiplantae,3GEHS@35493|Streptophyta	35493|Streptophyta	O	NA	NA	NA	NA	ko00000,ko01009	NA	NA	NA
Saltissima_DN100940_c0_g1	3656.XP_008456886.1	Cucumis melo	NA	Myb/SANT-like DNA-binding domain	Myb_DNA-bind_4	NA		NA	NA	6.09e-51	172	28ME2@1|root,2QRBY@2759|Eukaryota,37HYU@33090|Viridiplantae,3GDTG@35493|Streptophyta,4JKF9@91835|fabids	35493|Streptophyta	S	NA	NA	NA	NA	NA	NA	NA	NA
Saltissima_DN100948_c0_g1	37682.EMT24149	Aegilops tauschii	NA	RNA recognition motif	RRM_1	GO:0000375,GO:0000377,GO:0000398,GO:0002376,GO:0003674,GO:0003676,GO:0003723,GO:0003727,GO:0005488,GO:0005575,GO:0005622,GO:0005623,GO:0005634,GO:0005654,GO:0005681,GO:0005737,GO:0006139,GO:0006396,GO:0006397,GO:0006417,GO:0006725,GO:0006807,GO:0006950,GO:0006952,GO:0006955,GO:0008150,GO:0008152,GO:0008380,GO:0009451,GO:0009889,GO:0009890,GO:0009892,GO:0009893,GO:0009894,GO:0009895,GO:0009987,GO:…	mRNA splicing, via spliceosome, molecular_function, nucleic acid binding, RNA binding, single-stranded RNA binding, cellular_component, intracellular anatomical structure, nucleus, nucleoplasm, spliceosomal complex, cytoplasm, nucleobase-containing compound metabolic process, RNA processing, mRNA processing, regulation of translation, response to stress, defense response, immune response, biologi…	ko:K13161	NA	6.66e-07	53.5	KOG0117@1|root,KOG0117@2759|Eukaryota,37IR6@33090|Viridiplantae,3G761@35493|Streptophyta,3KWIR@4447|Liliopsida,3IG9K@38820|Poales	35493|Streptophyta	A	NA	NA	NA	NA	ko00000,ko03041	NA	NA	NA
Saltissima_DN100954_c0_g1	4081.Solyc05g056100.2.1	Solanum lycopersicum	NA	Double-stranded RNA-binding protein 2-like	NA	NA		NA	NA	1.45e-15	76.6	28KUZ@1|root,2QTBA@2759|Eukaryota,37I50@33090|Viridiplantae,3G99T@35493|Streptophyta,44GMR@71274|asterids	71274|asterids	J	NA	NA	NA	NA	NA	NA	NA	NA
Saltissima_DN10095_c0_g1	3656.XP_008465848.1	Cucumis melo	AUX1	Auxin transporter-like protein	Aa_trans	GO:0001736,GO:0001738,GO:0002009,GO:0003333,GO:0003674,GO:0005215,GO:0005342,GO:0005488,GO:0005575,GO:0005622,GO:0005623,GO:0005634,GO:0005737,GO:0005768,GO:0005794,GO:0005886,GO:0006355,GO:0006810,GO:0006811,GO:0006820,GO:0006865,GO:0007164,GO:0007275,GO:0008150,GO:0008509,GO:0008514,GO:0009605,GO:0009606,GO:0009607,GO:0009624,GO:0009628,GO:0009629,GO:0009630,GO:0009653,GO:0009791,GO:0009888,GO:…	establishment of planar polarity, amino acid transmembrane transport, molecular_function, transporter activity, cellular_component, intracellular anatomical structure, nucleus, cytoplasm, endosome, Golgi apparatus, plasma membrane, regulation of DNA-templated transcription, transport, monoatomic ion transport, monoatomic anion transport, amino acid transport, establishment of tissue polarity, mul…	ko:K13946	ko04075,map04075	4.76e-75	236	COG0814@1|root,KOG1303@2759|Eukaryota,37M1U@33090|Viridiplantae,3GC22@35493|Streptophyta,4JK1Q@91835|fabids	35493|Streptophyta	E	NA	NA	NA	NA	ko00000,ko00001	2.A.18.1	NA	NA
Saltissima_DN100960_c0_g1	161934.XP_010668774.1	Beta vulgaris	NA	Binds to actin and affects the structure of the cytoskeleton. At high concentrations, profilin prevents the polymerization of actin, whereas it enhances it at low concentrations	Profilin	GO:0003674,GO:0003779,GO:0003785,GO:0005488,GO:0005515,GO:0005575,GO:0005622,GO:0005623,GO:0005737,GO:0005856,GO:0005938,GO:0008064,GO:0008092,GO:0008104,GO:0008150,GO:0009987,GO:0010639,GO:0015629,GO:0016043,GO:0030832,GO:0030833,GO:0030837,GO:0031333,GO:0032271,GO:0032272,GO:0032507,GO:0032535,GO:0032956,GO:0032970,GO:0033036,GO:0033043,GO:0034613,GO:0042989,GO:0043226,GO:0043228,GO:0043229,GO:…	molecular_function, actin binding, actin monomer binding, protein binding, cellular_component, intracellular anatomical structure, cytoplasm, cytoskeleton, cell cortex, regulation of actin polymerization or depolymerization, cytoskeletal protein binding, protein localization, biological_process, actin cytoskeleton, cellular component organization, regulation of actin filament polymerization, regu…	ko:K05759	ko04013,ko04015,ko04810,ko05131,ko05132,map04013,map04015,map04810,map05131,map05132	3.1e-78	231	KOG1755@1|root,KOG1755@2759|Eukaryota,37U4Q@33090|Viridiplantae,3GIB8@35493|Streptophyta	35493|Streptophyta	Z	NA	NA	NA	NA	ko00000,ko00001,ko04131,ko04147,ko04812	NA	NA	NA
Saltissima_DN100963_c3_g1	3880.AES66066	Medicago truncatula	NA	Ribosomal protein-like protein	Plant_tran	NA		NA	NA	9.11e-09	56.2	28IUF@1|root,2QR5Z@2759|Eukaryota,37STI@33090|Viridiplantae,3GB85@35493|Streptophyta,4JTJK@91835|fabids	35493|Streptophyta	S	NA	NA	NA	NA	NA	NA	NA	NA
Saltissima_DN10096_c0_g1	3885.XP_007143222.1	Phaseolus vulgaris	NA	Carboxylesterase	Abhydrolase_3	GO:0003674,GO:0003824,GO:0008150,GO:0008152,GO:0009056,GO:0016787	molecular_function, catalytic activity, biological_process, metabolic process, hydrolase activity	NA	NA	1.08e-87	267	COG0657@1|root,KOG1515@2759|Eukaryota,37R02@33090|Viridiplantae,3G8PY@35493|Streptophyta	35493|Streptophyta	V	NA	NA	NA	NA	NA	NA	NA	NA
Saltissima_DN10096_c0_g2	3885.XP_007143222.1	Phaseolus vulgaris	NA	Carboxylesterase	Abhydrolase_3	GO:0003674,GO:0003824,GO:0008150,GO:0008152,GO:0009056,GO:0016787	molecular_function, catalytic activity, biological_process, metabolic process, hydrolase activity	NA	NA	2.89e-89	271	COG0657@1|root,KOG1515@2759|Eukaryota,37R02@33090|Viridiplantae,3G8PY@35493|Streptophyta	35493|Streptophyta	V	NA	NA	NA	NA	NA	NA	NA	NA
Saltissima_DN100973_c0_g1	3659.XP_004137198.1	Cucumis sativus	NA	Belongs to the peptidase M16 family	Peptidase_M16_C	GO:0003674,GO:0003824,GO:0004175,GO:0004222,GO:0005488,GO:0005575,GO:0005618,GO:0005622,GO:0005623,GO:0005634,GO:0005730,GO:0005737,GO:0005739,GO:0005740,GO:0005741,GO:0005743,GO:0005746,GO:0005750,GO:0005758,GO:0005759,GO:0005773,GO:0005774,GO:0006091,GO:0006119,GO:0006122,GO:0006139,GO:0006163,GO:0006508,GO:0006725,GO:0006753,GO:0006793,GO:0006796,GO:0006807,GO:0008150,GO:0008152,GO:0008233,GO:…	molecular_function, catalytic activity, endopeptidase activity, metalloendopeptidase activity, cellular_component, cell wall, intracellular anatomical structure, nucleus, nucleolus, cytoplasm, mitochondrion, mitochondrial envelope, mitochondrial outer membrane, mitochondrial inner membrane, mitochondrial intermembrane space, mitochondrial matrix, vacuole, vacuolar membrane, oxidative phosphorylat…	ko:K17732	NA	1.06e-139	405	COG0612@1|root,KOG0960@2759|Eukaryota,37QB0@33090|Viridiplantae,3GBE3@35493|Streptophyta,4JF7H@91835|fabids	35493|Streptophyta	O	3.4.24.64	NA	NA	NA	ko00000,ko01000,ko01002,ko03029	NA	NA	NA
Saltissima_DN100973_c0_g2	3659.XP_004137198.1	Cucumis sativus	NA	Belongs to the peptidase M16 family	Peptidase_M16_C	GO:0003674,GO:0003824,GO:0004175,GO:0004222,GO:0005488,GO:0005575,GO:0005618,GO:0005622,GO:0005623,GO:0005634,GO:0005730,GO:0005737,GO:0005739,GO:0005740,GO:0005741,GO:0005743,GO:0005746,GO:0005750,GO:0005758,GO:0005759,GO:0005773,GO:0005774,GO:0006091,GO:0006119,GO:0006122,GO:0006139,GO:0006163,GO:0006508,GO:0006725,GO:0006753,GO:0006793,GO:0006796,GO:0006807,GO:0008150,GO:0008152,GO:0008233,GO:…	molecular_function, catalytic activity, endopeptidase activity, metalloendopeptidase activity, cellular_component, cell wall, intracellular anatomical structure, nucleus, nucleolus, cytoplasm, mitochondrion, mitochondrial envelope, mitochondrial outer membrane, mitochondrial inner membrane, mitochondrial intermembrane space, mitochondrial matrix, vacuole, vacuolar membrane, oxidative phosphorylat…	ko:K17732	NA	2.56e-96	292	COG0612@1|root,KOG0960@2759|Eukaryota,37QB0@33090|Viridiplantae,3GBE3@35493|Streptophyta,4JF7H@91835|fabids	35493|Streptophyta	O	3.4.24.64	NA	NA	NA	ko00000,ko01000,ko01002,ko03029	NA	NA	NA
Saltissima_DN100973_c0_g3	29760.VIT_14s0108g01650.t01	Vitis vinifera	NA	Belongs to the peptidase M16 family	Peptidase_M16	GO:0003674,GO:0003824,GO:0004175,GO:0004222,GO:0005488,GO:0005575,GO:0005618,GO:0005622,GO:0005623,GO:0005634,GO:0005730,GO:0005737,GO:0005739,GO:0005740,GO:0005741,GO:0005743,GO:0005746,GO:0005750,GO:0005758,GO:0005759,GO:0005773,GO:0005774,GO:0006091,GO:0006119,GO:0006122,GO:0006139,GO:0006163,GO:0006508,GO:0006725,GO:0006753,GO:0006793,GO:0006796,GO:0006807,GO:0008150,GO:0008152,GO:0008233,GO:…	molecular_function, catalytic activity, endopeptidase activity, metalloendopeptidase activity, cellular_component, cell wall, intracellular anatomical structure, nucleus, nucleolus, cytoplasm, mitochondrion, mitochondrial envelope, mitochondrial outer membrane, mitochondrial inner membrane, mitochondrial intermembrane space, mitochondrial matrix, vacuole, vacuolar membrane, oxidative phosphorylat…	ko:K17732	NA	2.75e-82	254	COG0612@1|root,KOG0960@2759|Eukaryota,37QB0@33090|Viridiplantae,3GBE3@35493|Streptophyta	35493|Streptophyta	O	3.4.24.64	NA	NA	NA	ko00000,ko01000,ko01002,ko03029	NA	NA	NA
Saltissima_DN10097_c0_g1	2711.XP_006479759.1	Citrus sinensis	NA	HUA2-like protein	PWWP	GO:0005575,GO:0005622,GO:0005623,GO:0005634,GO:0043226,GO:0043227,GO:0043229,GO:0043231,GO:0044424,GO:0044464	cellular_component, intracellular anatomical structure, nucleus, membrane-bounded organelle, intracellular organelle, intracellular membrane-bounded organelle	NA	NA	7.51e-264	803	COG0386@1|root,KOG1904@1|root,KOG1651@2759|Eukaryota,KOG1904@2759|Eukaryota,37R1U@33090|Viridiplantae,3GGVX@35493|Streptophyta	35493|Streptophyta	K	NA	NA	NA	NA	NA	NA	NA	NA
Saltissima_DN100984_c0_g1	225117.XP_009337570.1	Pyrus x bretschneideri	NA	zinc finger	zf-CCHC	GO:0005575,GO:0005622,GO:0005623,GO:0005737,GO:0009507,GO:0009536,GO:0043226,GO:0043227,GO:0043229,GO:0043231,GO:0044424,GO:0044444,GO:0044464	cellular_component, intracellular anatomical structure, cytoplasm, chloroplast, plastid, membrane-bounded organelle, intracellular organelle, intracellular membrane-bounded organelle	ko:K11294,ko:K14411	ko03015,ko05130,map03015,map05130	0.000571	42.7	KOG0118@1|root,KOG0118@2759|Eukaryota,37RZ8@33090|Viridiplantae,3GES7@35493|Streptophyta,4JN3R@91835|fabids	35493|Streptophyta	A	NA	NA	NA	NA	ko00000,ko00001,ko03009,ko03019,ko03036	NA	NA	NA
Saltissima_DN100986_c0_g1	4096.XP_009772472.1	Nicotiana sylvestris	NA	Protein kinase domain	Pkinase_Tyr	NA		NA	NA	1.06e-89	275	COG0515@1|root,KOG1187@2759|Eukaryota,37HZC@33090|Viridiplantae,3G8QV@35493|Streptophyta,44Q9P@71274|asterids	71274|asterids	T	NA	NA	NA	NA	NA	NA	NA	NA
Saltissima_DN100986_c2_g1	4096.XP_009772472.1	Nicotiana sylvestris	NA	Protein kinase domain	NA	NA		NA	NA	1.82e-26	106	COG0515@1|root,KOG1187@2759|Eukaryota,37HZC@33090|Viridiplantae,3G8QV@35493|Streptophyta,44Q9P@71274|asterids	71274|asterids	T	NA	NA	NA	NA	NA	NA	NA	NA
Saltissima_DN100988_c0_g1	4096.XP_009794179.1	Nicotiana sylvestris	NA	transposition, RNA-mediated	NA	NA		NA	NA	8.63e-11	62.4	COG2801@1|root,KOG0017@2759|Eukaryota,38A9Q@33090|Viridiplantae,3GY8A@35493|Streptophyta	35493|Streptophyta	L	NA	NA	NA	NA	NA	NA	NA	NA
Saltissima_DN10098_c0_g1	161934.XP_010675596.1	Beta vulgaris	NA	Domain of unknown function (DUF2431)	DUF2431	NA		ko:K19307	NA	2.75e-42	145	KOG4174@1|root,KOG4174@2759|Eukaryota,37RCK@33090|Viridiplantae,3GB6X@35493|Streptophyta	35493|Streptophyta	T	2.1.1.313	NA	NA	NA	ko00000,ko01000,ko03009	NA	NA	NA
Saltissima_DN100990_c0_g3	4081.Solyc01g090480.2.1	Solanum lycopersicum	NA	K homology RNA-binding domain	KH_1	NA		ko:K21444	NA	5.73e-57	187	KOG2190@1|root,KOG2190@2759|Eukaryota,37QXR@33090|Viridiplantae,3GG62@35493|Streptophyta,44DPP@71274|asterids	71274|asterids	A	NA	NA	NA	NA	ko00000,ko03019	NA	NA	NA
Saltissima_DN100993_c3_g1	57918.XP_004295499.1	Fragaria vesca	NA	Polyketide cyclase / dehydrase and lipid transport	Polyketide_cyc	NA		NA	NA	5.56e-25	103	2CMXP@1|root,2QSKB@2759|Eukaryota,37QF5@33090|Viridiplantae,3GF7C@35493|Streptophyta,4JKCE@91835|fabids	35493|Streptophyta	S	NA	NA	NA	NA	NA	NA	NA	NA
Saltissima_DN10099_c0_g1	4096.XP_009801868.1	Nicotiana sylvestris	NA	Galactokinase galactose-binding signature	GalKase_gal_bdg	NA		ko:K18677	ko00520,map00520	4.45e-57	188	COG0153@1|root,KOG0631@2759|Eukaryota,37KN0@33090|Viridiplantae,3GHHX@35493|Streptophyta,44EJS@71274|asterids	71274|asterids	G	2.7.1.44	NA	R01980	RC00002,RC00078	ko00000,ko00001,ko01000	NA	NA	NA
Saltissima_DN10099_c0_g2	4098.XP_009589432.1	Nicotiana tomentosiformis	NA	Galactokinase galactose-binding signature	GHMP_kinases_N	NA		ko:K18677	ko00520,map00520	5.4e-86	264	COG0153@1|root,KOG0631@2759|Eukaryota,37KN0@33090|Viridiplantae,3GHHX@35493|Streptophyta,44EJS@71274|asterids	71274|asterids	G	2.7.1.44	NA	R01980	RC00002,RC00078	ko00000,ko00001,ko01000	NA	NA	NA
Saltissima_DN1009_c0_g1	3641.EOX96991	Theobroma cacao	NA	Belongs to the disease resistance NB-LRR family	LRR_8,NB-ARC	NA		ko:K13459	ko04626,map04626	1.17e-148	493	KOG4658@1|root,KOG4658@2759|Eukaryota,37T6F@33090|Viridiplantae,3GB73@35493|Streptophyta	35493|Streptophyta	T	NA	NA	NA	NA	ko00000,ko00001	NA	NA	NA
Saltissima_DN101001_c1_g1	981085.XP_010110891.1	Morus notabilis	NA	zinc finger CCCH domain-containing protein	RRM_1,Torus	GO:0000375,GO:0000377,GO:0000387,GO:0000398,GO:0000974,GO:0003674,GO:0003676,GO:0003723,GO:0003729,GO:0005488,GO:0005575,GO:0005622,GO:0005623,GO:0005634,GO:0005681,GO:0005684,GO:0006139,GO:0006396,GO:0006397,GO:0006725,GO:0006807,GO:0006950,GO:0006952,GO:0008150,GO:0008152,GO:0008380,GO:0009605,GO:0009607,GO:0009617,GO:0009987,GO:0010467,GO:0016043,GO:0016070,GO:0016071,GO:0017069,GO:0017070,GO:…	spliceosomal snRNP assembly, mRNA splicing, via spliceosome, Prp19 complex, molecular_function, nucleic acid binding, RNA binding, mRNA binding, cellular_component, intracellular anatomical structure, nucleus, spliceosomal complex, U2-type spliceosomal complex, nucleobase-containing compound metabolic process, RNA processing, mRNA processing, response to stress, defense response, biological_proce…	ko:K12872	ko03040,map03040	9.05e-75	237	KOG0153@1|root,KOG0153@2759|Eukaryota,37JNX@33090|Viridiplantae,3GA09@35493|Streptophyta,4JG61@91835|fabids	35493|Streptophyta	A	NA	M00355	NA	NA	ko00000,ko00001,ko00002,ko03041	NA	NA	NA
Saltissima_DN101005_c0_g4	85681.XP_006451157.1	Citrus x clementina	NA	NA	NA	NA		NA	NA	1.39e-16	80.5	28PV2@1|root,2QWHQ@2759|Eukaryota,37QHE@33090|Viridiplantae,3GA42@35493|Streptophyta	35493|Streptophyta	NA	NA	NA	NA	NA	NA	NA	NA	NA
Saltissima_DN101006_c0_g1	4096.XP_009773627.1	Nicotiana sylvestris	NA	Oligopeptide transporter	OPT	NA		NA	NA	1.47e-76	245	KOG2262@1|root,KOG2262@2759|Eukaryota,37NB0@33090|Viridiplantae,3GDUQ@35493|Streptophyta,44FH5@71274|asterids	71274|asterids	T	NA	NA	NA	NA	NA	NA	NA	NA
Saltissima_DN101006_c2_g1	4081.Solyc11g012700.1.1	Solanum lycopersicum	NA	Oligopeptide transporter	OPT	NA		NA	NA	2.97e-145	427	KOG2262@1|root,KOG2262@2759|Eukaryota,37NB0@33090|Viridiplantae,3GDUQ@35493|Streptophyta,44FH5@71274|asterids	71274|asterids	T	NA	NA	NA	NA	NA	NA	NA	NA
Saltissima_DN10100_c0_g2	161934.XP_010668249.1	Beta vulgaris	NA	Encoded by	NA	NA		ko:K07466	ko03030,ko03420,ko03430,ko03440,ko03460,map03030,map03420,map03430,map03440,map03460	8.31e-17	80.5	COG1599@1|root,KOG0851@2759|Eukaryota,37YI1@33090|Viridiplantae,3GNV5@35493|Streptophyta	35493|Streptophyta	L	NA	M00288	NA	NA	ko00000,ko00001,ko00002,ko03000,ko03032,ko03400	NA	NA	NA
Saltissima_DN101014_c2_g1	3641.EOY05018	Theobroma cacao	NA	WD repeat-containing protein C2A9.03-like	NA	NA		NA	NA	1.96e-63	203	2CMW4@1|root,2QSA7@2759|Eukaryota,37MSR@33090|Viridiplantae,3GBNK@35493|Streptophyta	35493|Streptophyta	S	NA	NA	NA	NA	NA	NA	NA	NA
Saltissima_DN101018_c2_g1	29730.Gorai.006G181800.1	Gossypium raimondii	NA	Belongs to the yippee family	Yippee-Mis18	NA		NA	NA	4.89e-45	147	KOG3399@1|root,KOG3399@2759|Eukaryota,37URJ@33090|Viridiplantae,3GJA0@35493|Streptophyta	35493|Streptophyta	S	NA	NA	NA	NA	NA	NA	NA	NA
Saltissima_DN10101_c0_g1	4096.XP_009760428.1	Nicotiana sylvestris	NA	Protein phosphatase inhibitor 2 (IPP-2)	IPP-2	NA		ko:K16833	NA	6.14e-59	185	2A8F0@1|root,2RYGC@2759|Eukaryota,37U10@33090|Viridiplantae,3GJ8Y@35493|Streptophyta,44KJ8@71274|asterids	71274|asterids	S	NA	NA	NA	NA	ko00000,ko01009,ko03036	NA	NA	NA
Saltissima_DN10101_c0_g2	3750.XP_008348476.1	Malus domestica	NA	Domain of unknown function (DUF4219)	DUF4219,Retrotran_gag_2	NA		NA	NA	4.79e-67	211	COG2801@1|root,KOG0017@2759|Eukaryota,37UZ7@33090|Viridiplantae,3GIGD@35493|Streptophyta,4JV2T@91835|fabids	35493|Streptophyta	L	NA	NA	NA	NA	NA	NA	NA	NA
Saltissima_DN10101_c0_g3	15368.BRADI5G18616.1	Brachypodium distachyon	NA	transposition, RNA-mediated	RVT_2,rve	NA		NA	NA	0	1031	COG2801@1|root,KOG0017@2759|Eukaryota,37V5Q@33090|Viridiplantae,3GFFK@35493|Streptophyta,3M7B5@4447|Liliopsida,3IKJW@38820|Poales	35493|Streptophyta	L	NA	NA	NA	NA	NA	NA	NA	NA
Saltissima_DN10101_c3_g1	3750.XP_008357335.1	Malus domestica	NA	Domain of unknown function (DUF4219)	NA	NA		NA	NA	4.54e-23	96.3	COG2801@1|root,KOG0017@2759|Eukaryota,37UZ7@33090|Viridiplantae,3GIGD@35493|Streptophyta,4JV2T@91835|fabids	35493|Streptophyta	L	NA	NA	NA	NA	NA	NA	NA	NA
Saltissima_DN10102_c0_g1	3983.cassava4.1_005940m	Manihot esculenta	NA	Cytochrome p450	p450	NA		ko:K00512,ko:K07418	ko00140,ko00590,ko00591,ko01100,ko04212,ko04726,ko04750,ko04913,ko04917,ko04927,ko04934,map00140,map00590,map00591,map01100,map04212,map04726,map04750,map04913,map04917,map04927,map04934	1.33e-203	579	COG2124@1|root,KOG0156@2759|Eukaryota,37MB9@33090|Viridiplantae,3G8V5@35493|Streptophyta,4JRDP@91835|fabids	35493|Streptophyta	Q	1.14.14.1,1.14.14.19,1.14.14.32	M00109,M00110	R02211,R03783,R04852,R04853,R07042,R07043,R07044,R07045,R07046,R07048,R07050,R07051,R07052,R07055,R07056,R08517,R08518	RC00607,RC00660,RC00923,RC01184,RC01222,RC01710,RC01711,RC01723,RC01725	ko00000,ko00001,ko00002,ko00199,ko01000	NA	NA	NA
Saltissima_DN101033_c1_g1	4155.Migut.A00968.1.p	Erythranthe guttata	NA	NA	NA	NA		NA	NA	4.27e-29	109	2AC82@1|root,2RYQS@2759|Eukaryota,388HT@33090|Viridiplantae,3GAWR@35493|Streptophyta,44J8M@71274|asterids	71274|asterids	NA	NA	NA	NA	NA	NA	NA	NA	NA
Saltissima_DN101038_c1_g1	29760.VIT_18s0001g10420.t01	Vitis vinifera	NA	Remorin, C-terminal region	NA	NA		NA	NA	1.2e-26	108	28N15@1|root,2QUK1@2759|Eukaryota,37QFF@33090|Viridiplantae,3GBTE@35493|Streptophyta	35493|Streptophyta	S	NA	NA	NA	NA	NA	NA	NA	NA
Saltissima_DN101039_c0_g1	981085.XP_010108679.1	Morus notabilis	NA	Cyclic dof factor	zf-Dof	GO:0003674,GO:0003700,GO:0006355,GO:0008150,GO:0009889,GO:0010468,GO:0010556,GO:0019219,GO:0019222,GO:0031323,GO:0031326,GO:0048519,GO:0048577,GO:0048579,GO:0048580,GO:0048581,GO:0048583,GO:0048585,GO:0048586,GO:0048587,GO:0050789,GO:0050793,GO:0050794,GO:0051093,GO:0051171,GO:0051239,GO:0051241,GO:0051252,GO:0060255,GO:0065007,GO:0080090,GO:0140110,GO:1903506,GO:2000026,GO:2000028,GO:2000112,GO:…	molecular_function, DNA-binding transcription factor activity, regulation of DNA-templated transcription, biological_process, regulation of biosynthetic process, regulation of gene expression, regulation of metabolic process, negative regulation of short-day photoperiodism, flowering, negative regulation of long-day photoperiodism, flowering, negative regulation of post-embryonic development, reg…	NA	NA	5.16e-81	259	28K3S@1|root,2QSI8@2759|Eukaryota,37P6M@33090|Viridiplantae,3GFS8@35493|Streptophyta	35493|Streptophyta	K	NA	NA	NA	NA	NA	NA	NA	NA
Saltissima_DN101047_c0_g1	4432.XP_010267457.1	Nelumbo nucifera	NA	Lysine-specific histone demethylase 1 homolog	NA	GO:0005575,GO:0005622,GO:0005623,GO:0005634,GO:0006325,GO:0006464,GO:0006476,GO:0006479,GO:0006807,GO:0006996,GO:0007275,GO:0008150,GO:0008152,GO:0008213,GO:0009987,GO:0016043,GO:0016569,GO:0016570,GO:0016571,GO:0016575,GO:0018022,GO:0018193,GO:0018205,GO:0019538,GO:0022622,GO:0032259,GO:0032501,GO:0032502,GO:0034968,GO:0035601,GO:0036211,GO:0043170,GO:0043226,GO:0043227,GO:0043229,GO:0043231,GO:…	cellular_component, intracellular anatomical structure, nucleus, chromatin organization, protein deacetylation, protein methylation, organelle organization, multicellular organism development, biological_process, metabolic process, cellular component organization, peptidyl-lysine methylation, root system development, methylation, developmental process, protein modification process, membrane-bound…	ko:K11450	ko04714,map04714	2.19e-13	70.1	COG1231@1|root,KOG0029@2759|Eukaryota,37IHR@33090|Viridiplantae,3GFQ9@35493|Streptophyta	35493|Streptophyta	Q	NA	NA	NA	NA	ko00000,ko00001,ko01000,ko03036	NA	NA	NA
Saltissima_DN10105_c0_g1	3694.POPTR_0018s07660.1	Populus trichocarpa	NA	zinc-binding in reverse transcriptase	NA	NA		NA	NA	7.38e-05	44.3	KOG1075@1|root,KOG1075@2759|Eukaryota,380UM@33090|Viridiplantae,3GQH3@35493|Streptophyta,4JUXS@91835|fabids	35493|Streptophyta	S	NA	NA	NA	NA	NA	NA	NA	NA
Saltissima_DN101060_c0_g1	248742.XP_005646334.1	Coccomyxa subellipsoidea	NA	His Kinase A (phosphoacceptor) domain	HATPase_c	NA		NA	NA	6.38e-56	181	COG0642@1|root,KOG0519@2759|Eukaryota,37VG1@33090|Viridiplantae,34JXR@3041|Chlorophyta	33090|Viridiplantae	T	NA	NA	NA	NA	NA	NA	NA	NA
Saltissima_DN101060_c0_g4	38833.XP_003057271.1	Micromonas pusilla	NA	His Kinase A (phosphoacceptor) domain	HATPase_c	NA		NA	NA	8.92e-44	150	COG0642@1|root,KOG0519@2759|Eukaryota,37VG1@33090|Viridiplantae,34JXR@3041|Chlorophyta	33090|Viridiplantae	T	NA	NA	NA	NA	NA	NA	NA	NA
Saltissima_DN101063_c0_g1	71139.XP_010046208.1	Eucalyptus grandis	NA	disease resistance	NA	NA		NA	NA	3.41e-14	72	KOG4658@1|root,KOG4658@2759|Eukaryota,37P43@33090|Viridiplantae,3GF32@35493|Streptophyta	35493|Streptophyta	T	NA	NA	NA	NA	NA	NA	NA	NA
Saltissima_DN101069_c0_g2	29760.VIT_08s0007g04590.t01	Vitis vinifera	NA	Belongs to the UDP-glycosyltransferase family	UDPGT	NA		ko:K13496	ko01110,map01110	2.79e-60	197	KOG1192@1|root,KOG1192@2759|Eukaryota,37J9T@33090|Viridiplantae,3G9KU@35493|Streptophyta	35493|Streptophyta	CG	NA	NA	R08076	RC00005,RC00059	ko00000,ko01000,ko01003	NA	GT1	NA
Saltissima_DN101069_c0_g4	4113.PGSC0003DMT400022150	Solanum tuberosum	NA	UDP-glucoronosyl and UDP-glucosyl transferase	NA	NA		ko:K13496	ko01110,map01110	5.16e-49	167	KOG1192@1|root,KOG1192@2759|Eukaryota,37J9T@33090|Viridiplantae,3G9KU@35493|Streptophyta,44EE8@71274|asterids	71274|asterids	CG	NA	NA	R08076	RC00005,RC00059	ko00000,ko01000,ko01003	NA	GT1	NA
Saltissima_DN10106_c0_g1	29760.VIT_06s0004g00810.t01	Vitis vinifera	NA	NA	NA	NA		NA	NA	1.94e-61	201	28MPR@1|root,2QU7R@2759|Eukaryota,37M8A@33090|Viridiplantae,3GCPW@35493|Streptophyta	35493|Streptophyta	NA	NA	NA	NA	NA	NA	NA	NA	NA
Saltissima_DN101072_c0_g1	29760.VIT_01s0011g05230.t01	Vitis vinifera	NA	ADP-ribosylation factor GTPase-activating protein	C2	GO:0003674,GO:0005096,GO:0005488,GO:0005543,GO:0005575,GO:0005576,GO:0005622,GO:0005623,GO:0005634,GO:0005737,GO:0005773,GO:0005794,GO:0005886,GO:0006810,GO:0006886,GO:0007275,GO:0008047,GO:0008104,GO:0008150,GO:0008289,GO:0009314,GO:0009416,GO:0009555,GO:0009605,GO:0009606,GO:0009628,GO:0009629,GO:0009630,GO:0009637,GO:0009638,GO:0009787,GO:0009789,GO:0009966,GO:0009967,GO:0010646,GO:0010647,GO:…	molecular_function, GTPase activator activity, phospholipid binding, cellular_component, extracellular region, intracellular anatomical structure, nucleus, cytoplasm, vacuole, Golgi apparatus, plasma membrane, transport, intracellular protein transport, multicellular organism development, enzyme activator activity, protein localization, biological_process, lipid binding, response to radiation, re…	NA	NA	2.8e-72	219	KOG1030@1|root,KOG1030@2759|Eukaryota,37TPT@33090|Viridiplantae,3GIGN@35493|Streptophyta	35493|Streptophyta	S	NA	NA	NA	NA	NA	NA	NA	NA
Saltissima_DN101078_c0_g1	3847.GLYMA02G11640.1	Glycine max	NA	Belongs to the UDP-glycosyltransferase family	UDPGT	GO:0003674,GO:0003824,GO:0005575,GO:0005622,GO:0005623,GO:0008194,GO:0016740,GO:0016757,GO:0016758,GO:0035251,GO:0043226,GO:0043227,GO:0043229,GO:0043231,GO:0044424,GO:0044464,GO:0046527,GO:0080043,GO:0080044	molecular_function, catalytic activity, cellular_component, intracellular anatomical structure, UDP-glycosyltransferase activity, transferase activity, glycosyltransferase activity, hexosyltransferase activity, UDP-glucosyltransferase activity, membrane-bounded organelle, intracellular organelle, intracellular membrane-bounded organelle, glucosyltransferase activity, quercetin 3-O-glucosyltransfe…	ko:K00699,ko:K18822	ko00040,ko00053,ko00140,ko00830,ko00860,ko00980,ko00982,ko00983,ko01100,ko01110,ko05204,map00040,map00053,map00140,map00830,map00860,map00980,map00982,map00983,map01100,map01110,map05204	7.61e-49	166	KOG1192@1|root,KOG1192@2759|Eukaryota,37J9T@33090|Viridiplantae,3GE9Z@35493|Streptophyta,4JRZ6@91835|fabids	35493|Streptophyta	CG	2.4.1.17,2.4.1.272	M00014,M00129	R01383,R02358,R02389,R02478,R02502,R02902,R03091,R04352,R04353,R04354,R04683,R07106,R08259,R08261,R08262,R08263,R08615,R09426,R09427,R09428	RC00005,RC00033,RC00049,RC00059,RC00078,RC00171,RC00397,RC00523,RC00529,RC00708,RC02748	ko00000,ko00001,ko00002,ko01000,ko01003	NA	GT1	NA
Saltissima_DN101078_c0_g3	3641.EOX98312	Theobroma cacao	UGT73B5	Belongs to the UDP-glycosyltransferase family	UDPGT	GO:0003674,GO:0003824,GO:0005575,GO:0005622,GO:0005623,GO:0005737,GO:0005829,GO:0008150,GO:0008152,GO:0008194,GO:0009058,GO:0009605,GO:0009607,GO:0009812,GO:0009813,GO:0016740,GO:0016757,GO:0016758,GO:0035251,GO:0042440,GO:0043207,GO:0043226,GO:0043227,GO:0043229,GO:0043231,GO:0044424,GO:0044444,GO:0044464,GO:0046148,GO:0046527,GO:0047893,GO:0050896,GO:0051552,GO:0051553,GO:0051554,GO:0051555,GO:…	molecular_function, catalytic activity, cellular_component, intracellular anatomical structure, cytoplasm, cytosol, biological_process, metabolic process, UDP-glycosyltransferase activity, biosynthetic process, flavonoid metabolic process, flavonoid biosynthetic process, transferase activity, glycosyltransferase activity, hexosyltransferase activity, UDP-glucosyltransferase activity, response to …	NA	NA	9.4e-97	295	KOG1192@1|root,KOG1192@2759|Eukaryota,37J9T@33090|Viridiplantae,3GE9Z@35493|Streptophyta	35493|Streptophyta	CG	NA	NA	NA	NA	NA	NA	NA	NA
Saltissima_DN10107_c0_g1	225117.XP_009374605.1	Pyrus x bretschneideri	NA	Cyclin-dependent kinase inhibitor	NA	GO:0000079,GO:0001932,GO:0001933,GO:0003674,GO:0004857,GO:0004860,GO:0004861,GO:0005575,GO:0005622,GO:0005623,GO:0005634,GO:0005737,GO:0006469,GO:0008150,GO:0009892,GO:0010563,GO:0010605,GO:0016538,GO:0019207,GO:0019210,GO:0019220,GO:0019222,GO:0019887,GO:0030234,GO:0030291,GO:0031323,GO:0031324,GO:0031399,GO:0031400,GO:0032268,GO:0032269,GO:0033673,GO:0042325,GO:0042326,GO:0043086,GO:0043226,GO:…	regulation of cyclin-dependent protein serine/threonine kinase activity, regulation of protein phosphorylation, negative regulation of protein phosphorylation, molecular_function, enzyme inhibitor activity, protein kinase inhibitor activity, cyclin-dependent protein serine/threonine kinase inhibitor activity, cellular_component, intracellular anatomical structure, nucleus, cytoplasm, biological_p…	NA	NA	4.33e-09	57.8	2CCPF@1|root,2QXA1@2759|Eukaryota,37TPF@33090|Viridiplantae,3GC5V@35493|Streptophyta,4JP2E@91835|fabids	35493|Streptophyta	T	NA	NA	NA	NA	NA	NA	NA	NA
Saltissima_DN101080_c0_g1	4098.XP_009630879.1	Nicotiana tomentosiformis	NA	Armadillo/beta-catenin-like repeats	NA	NA		NA	NA	2.06e-192	556	KOG0167@1|root,KOG0167@2759|Eukaryota,37P91@33090|Viridiplantae,3GFB7@35493|Streptophyta,44CT5@71274|asterids	71274|asterids	S	NA	NA	NA	NA	NA	NA	NA	NA
Saltissima_DN101080_c0_g2	4096.XP_009778000.1	Nicotiana sylvestris	NA	Armadillo/beta-catenin-like repeats	NA	NA		NA	NA	8.13e-28	110	KOG0167@1|root,KOG0167@2759|Eukaryota,37P91@33090|Viridiplantae,3GFB7@35493|Streptophyta,44CT5@71274|asterids	71274|asterids	S	NA	NA	NA	NA	NA	NA	NA	NA
Saltissima_DN101081_c0_g1	3694.POPTR_0001s43940.1	Populus trichocarpa	NA	Minor allergen Alt a	FMN_red	NA		ko:K03809	ko00130,ko01110,map00130,map01110	9.18e-137	385	COG0655@1|root,KOG3135@2759|Eukaryota,37ID9@33090|Viridiplantae,3GD9G@35493|Streptophyta,4JMPW@91835|fabids	35493|Streptophyta	S	1.6.5.2	NA	R02964,R03643,R03816	RC00819	ko00000,ko00001,ko01000	NA	NA	NA
Saltissima_DN101086_c0_g1	4155.Migut.B00981.1.p	Erythranthe guttata	NA	NA	NA	NA		NA	NA	1.94e-31	125	28IBU@1|root,2RUQM@2759|Eukaryota,37J33@33090|Viridiplantae,3GHSS@35493|Streptophyta,44JBZ@71274|asterids	71274|asterids	NA	NA	NA	NA	NA	NA	NA	NA	NA
Saltissima_DN101088_c1_g1	3827.XP_004495089.1	Cicer arietinum	NA	NAC domain-containing protein	NAM	GO:0000003,GO:0003006,GO:0003674,GO:0003700,GO:0005575,GO:0005622,GO:0005623,GO:0005634,GO:0006355,GO:0007154,GO:0007165,GO:0007275,GO:0008150,GO:0009653,GO:0009719,GO:0009725,GO:0009733,GO:0009734,GO:0009755,GO:0009790,GO:0009791,GO:0009793,GO:0009888,GO:0009889,GO:0009933,GO:0009987,GO:0010014,GO:0010016,GO:0010033,GO:0010072,GO:0010154,GO:0010468,GO:0010556,GO:0019219,GO:0019222,GO:0022414,GO:…	developmental process involved in reproduction, molecular_function, DNA-binding transcription factor activity, cellular_component, intracellular anatomical structure, nucleus, regulation of DNA-templated transcription, cell communication, signal transduction, multicellular organism development, biological_process, anatomical structure morphogenesis, response to hormone, response to auxin, auxin-a…	NA	NA	8.92e-41	142	28Q3R@1|root,2QWSH@2759|Eukaryota,37MA4@33090|Viridiplantae,3GFV9@35493|Streptophyta,4JGMZ@91835|fabids	35493|Streptophyta	K	NA	NA	NA	NA	NA	NA	NA	NA
Saltissima_DN101089_c0_g1	29730.Gorai.007G176100.1	Gossypium raimondii	NA	Protein kinase domain	Pkinase_Tyr	NA		ko:K04733	ko04010,ko04064,ko04620,ko04621,ko04624,ko04722,ko05133,ko05140,ko05142,ko05145,ko05152,ko05162,ko05164,map04010,map04064,map04620,map04621,map04624,map04722,map05133,map05140,map05142,map05145,map05152,map05162,map05164	6.53e-14	70.9	COG0515@1|root,KOG1187@2759|Eukaryota,37Z7J@33090|Viridiplantae,3GN1R@35493|Streptophyta	35493|Streptophyta	T	2.7.11.1	M00686	NA	NA	ko00000,ko00001,ko00002,ko01000,ko01001	NA	NA	NA
Saltissima_DN10108_c0_g1	4096.XP_009761922.1	Nicotiana sylvestris	NA	domain in FBox and BRCT domain containing plant proteins	FBD	NA		NA	NA	3.42e-29	115	2CXP5@1|root,2RYTW@2759|Eukaryota,37VJU@33090|Viridiplantae,3GIAJ@35493|Streptophyta,44FG5@71274|asterids	71274|asterids	S	NA	NA	NA	NA	NA	NA	NA	NA
Saltissima_DN10108_c1_g1	71139.XP_010044637.1	Eucalyptus grandis	NA	Plant protein of unknown function (DUF936)	NA	NA		NA	NA	2.96e-05	47.4	28NJ9@1|root,2QQ61@2759|Eukaryota,37HGW@33090|Viridiplantae,3GB5F@35493|Streptophyta	35493|Streptophyta	S	NA	NA	NA	NA	NA	NA	NA	NA
Saltissima_DN101093_c0_g1	161934.XP_010666356.1	Beta vulgaris	NA	DNA RNA polymerases superfamily protein	Retrotrans_gag	NA		NA	NA	2.33e-07	56.6	COG2801@1|root,KOG0017@2759|Eukaryota,37M1D@33090|Viridiplantae,3GCV5@35493|Streptophyta	35493|Streptophyta	O	NA	NA	NA	NA	NA	NA	NA	NA
Saltissima_DN101098_c0_g1	15368.BRADI3G47330.1	Brachypodium distachyon	NA	Calponin homology domain	CH	GO:0000003,GO:0000902,GO:0000904,GO:0003006,GO:0003674,GO:0003779,GO:0005488,GO:0005515,GO:0005575,GO:0005618,GO:0005622,GO:0005623,GO:0005737,GO:0005773,GO:0005829,GO:0005856,GO:0005884,GO:0006996,GO:0007010,GO:0007015,GO:0007623,GO:0008092,GO:0008150,GO:0009653,GO:0009826,GO:0009846,GO:0009856,GO:0009860,GO:0009932,GO:0009987,GO:0015629,GO:0016043,GO:0016049,GO:0022414,GO:0022607,GO:0030029,GO:…	cell morphogenesis, developmental process involved in reproduction, molecular_function, actin binding, protein binding, cellular_component, cell wall, intracellular anatomical structure, cytoplasm, vacuole, cytosol, cytoskeleton, actin filament, organelle organization, cytoskeleton organization, actin filament organization, circadian rhythm, cytoskeletal protein binding, biological_process, anato…	ko:K17275	NA	3e-36	137	COG5069@1|root,KOG0046@2759|Eukaryota,37I0K@33090|Viridiplantae,3GFXF@35493|Streptophyta,3KSQ7@4447|Liliopsida,3I7AB@38820|Poales	35493|Streptophyta	Z	NA	NA	NA	NA	ko00000,ko04147,ko04812	NA	NA	NA
Saltissima_DN10109_c0_g2	225117.XP_009356063.1	Pyrus x bretschneideri	NA	Encoded by	Terpene_synth,Terpene_synth_C	NA		ko:K12742	ko00900,ko01110,map00900,map01110	2.11e-93	291	28MUD@1|root,2QUH3@2759|Eukaryota,37M76@33090|Viridiplantae,3G7DK@35493|Streptophyta,4JSCB@91835|fabids	35493|Streptophyta	S	4.2.3.27	NA	R08199	RC00637	ko00000,ko00001,ko01000	NA	NA	NA
Saltissima_DN1010_c0_g1	3750.XP_008388422.1	Malus domestica	NA	G patch domain-containing protein	G-patch	NA		NA	NA	2.1e-73	228	KOG2184@1|root,KOG2184@2759|Eukaryota,37SFU@33090|Viridiplantae,3GASG@35493|Streptophyta,4JK10@91835|fabids	35493|Streptophyta	A	NA	NA	NA	NA	NA	NA	NA	NA
Saltissima_DN1010_c1_g1	4096.XP_009757685.1	Nicotiana sylvestris	NA	BEST Arabidopsis thaliana protein match is	NA	NA		NA	NA	4.79e-25	106	KOG1525@1|root,KOG1525@2759|Eukaryota,37MAF@33090|Viridiplantae,3GB87@35493|Streptophyta,44UQY@71274|asterids	71274|asterids	D	NA	NA	NA	NA	NA	NA	NA	NA
Saltissima_DN101101_c0_g1	4098.XP_009603456.1	Nicotiana tomentosiformis	NA	DNA RNA polymerases superfamily protein	NA	NA		NA	NA	6.29e-67	223	COG2801@1|root,KOG0017@2759|Eukaryota,37RRH@33090|Viridiplantae,3GPWI@35493|Streptophyta,44Q6H@71274|asterids	71274|asterids	P	NA	NA	NA	NA	NA	NA	NA	NA
Saltissima_DN101101_c0_g3	4098.XP_009603456.1	Nicotiana tomentosiformis	NA	DNA RNA polymerases superfamily protein	NA	NA		NA	NA	2.93e-59	200	COG2801@1|root,KOG0017@2759|Eukaryota,37RRH@33090|Viridiplantae,3GPWI@35493|Streptophyta,44Q6H@71274|asterids	71274|asterids	P	NA	NA	NA	NA	NA	NA	NA	NA
Saltissima_DN101101_c1_g1	4098.XP_009603456.1	Nicotiana tomentosiformis	NA	DNA RNA polymerases superfamily protein	NA	NA		NA	NA	3.1e-44	158	COG2801@1|root,KOG0017@2759|Eukaryota,37RRH@33090|Viridiplantae,3GPWI@35493|Streptophyta,44Q6H@71274|asterids	71274|asterids	P	NA	NA	NA	NA	NA	NA	NA	NA
Saltissima_DN101101_c3_g1	4098.XP_009596859.1	Nicotiana tomentosiformis	NA	DNA RNA polymerases superfamily protein	NA	NA		NA	NA	6.43e-52	179	COG2801@1|root,KOG0017@2759|Eukaryota,37RRH@33090|Viridiplantae,3GPWI@35493|Streptophyta,44Q6H@71274|asterids	71274|asterids	P	NA	NA	NA	NA	NA	NA	NA	NA
Saltissima_DN101105_c1_g1	57918.XP_004306580.1	Fragaria vesca	NA	Belongs to the phosphoglycerate kinase family	PGK	GO:0002237,GO:0003674,GO:0003824,GO:0004618,GO:0004672,GO:0005575,GO:0005576,GO:0005622,GO:0005623,GO:0005634,GO:0005737,GO:0005773,GO:0005774,GO:0005829,GO:0005886,GO:0005911,GO:0005975,GO:0006082,GO:0006090,GO:0006091,GO:0006096,GO:0006139,GO:0006163,GO:0006164,GO:0006165,GO:0006464,GO:0006468,GO:0006725,GO:0006732,GO:0006733,GO:0006753,GO:0006754,GO:0006757,GO:0006793,GO:0006796,GO:0006807,GO:…	response to molecule of bacterial origin, molecular_function, catalytic activity, phosphoglycerate kinase activity, protein kinase activity, cellular_component, extracellular region, intracellular anatomical structure, nucleus, cytoplasm, vacuole, vacuolar membrane, cytosol, plasma membrane, carbohydrate metabolic process, pyruvate metabolic process, glycolytic process, nucleobase-containing comp…	ko:K00927	ko00010,ko00710,ko01100,ko01110,ko01120,ko01130,ko01200,ko01230,map00010,map00710,map01100,map01110,map01120,map01130,map01200,map01230	5.13e-70	219	COG0126@1|root,KOG1367@2759|Eukaryota,37R6T@33090|Viridiplantae,3GA5G@35493|Streptophyta,4JDX3@91835|fabids	35493|Streptophyta	G	2.7.2.3	M00001,M00002,M00003,M00165,M00166,M00308,M00552	R01512	RC00002,RC00043	ko00000,ko00001,ko00002,ko01000,ko04147	NA	NA	NA
Saltissima_DN101108_c0_g1	3656.XP_008458519.1	Cucumis melo	NA	Receptor-like cytosolic serine threonine-protein kinase	Pkinase	GO:0003674,GO:0003824,GO:0004672,GO:0004674,GO:0004675,GO:0004888,GO:0005488,GO:0005515,GO:0005575,GO:0005622,GO:0005623,GO:0005634,GO:0005737,GO:0005886,GO:0006464,GO:0006468,GO:0006793,GO:0006796,GO:0006807,GO:0007154,GO:0007165,GO:0007166,GO:0007167,GO:0007178,GO:0008150,GO:0008152,GO:0009987,GO:0016020,GO:0016301,GO:0016310,GO:0016740,GO:0016772,GO:0016773,GO:0019199,GO:0019538,GO:0019899,GO:…	molecular_function, catalytic activity, protein kinase activity, protein serine/threonine kinase activity, transmembrane receptor protein serine/threonine kinase activity, transmembrane signaling receptor activity, protein binding, cellular_component, intracellular anatomical structure, nucleus, cytoplasm, plasma membrane, protein phosphorylation, phosphorus metabolic process, phosphate-containin…	NA	NA	3.67e-198	561	COG0515@1|root,KOG1187@2759|Eukaryota,37HZC@33090|Viridiplantae,3G8QV@35493|Streptophyta,4JIBS@91835|fabids	35493|Streptophyta	T	NA	NA	NA	NA	NA	NA	NA	NA
Saltissima_DN101108_c0_g2	981085.XP_010105676.1	Morus notabilis	NA	Receptor-like cytosolic serine threonine-protein kinase	NA	GO:0003674,GO:0003824,GO:0004672,GO:0004674,GO:0004675,GO:0004888,GO:0005488,GO:0005515,GO:0005575,GO:0005622,GO:0005623,GO:0005634,GO:0005737,GO:0005886,GO:0006464,GO:0006468,GO:0006793,GO:0006796,GO:0006807,GO:0007154,GO:0007165,GO:0007166,GO:0007167,GO:0007178,GO:0008150,GO:0008152,GO:0009987,GO:0016020,GO:0016301,GO:0016310,GO:0016740,GO:0016772,GO:0016773,GO:0019199,GO:0019538,GO:0019899,GO:…	molecular_function, catalytic activity, protein kinase activity, protein serine/threonine kinase activity, transmembrane receptor protein serine/threonine kinase activity, transmembrane signaling receptor activity, protein binding, cellular_component, intracellular anatomical structure, nucleus, cytoplasm, plasma membrane, protein phosphorylation, phosphorus metabolic process, phosphate-containin…	NA	NA	8.6e-69	219	COG0515@1|root,KOG1187@2759|Eukaryota,37HZC@33090|Viridiplantae,3G8QV@35493|Streptophyta,4JIBS@91835|fabids	35493|Streptophyta	T	NA	NA	NA	NA	NA	NA	NA	NA
Saltissima_DN101109_c0_g1	102107.XP_008225697.1	Prunus mume	NA	LSD1 zinc finger	zf-LSD1	GO:0008150,GO:0010941,GO:0043067,GO:0043069,GO:0048519,GO:0048523,GO:0050789,GO:0050794,GO:0060548,GO:0065007	biological_process, regulation of programmed cell death, negative regulation of programmed cell death	NA	NA	1.81e-53	172	2CMM6@1|root,2QQTC@2759|Eukaryota,37TUE@33090|Viridiplantae,3GI9M@35493|Streptophyta,4JT6H@91835|fabids	35493|Streptophyta	S	NA	NA	NA	NA	NA	NA	NA	NA
Saltissima_DN10110_c0_g1	225117.XP_009342315.1	Pyrus x bretschneideri	NA	60S ribosomal Protein	Ribos_L4_asso_C,Ribosomal_L4	GO:0002181,GO:0003674,GO:0003676,GO:0003723,GO:0003729,GO:0003735,GO:0005198,GO:0005488,GO:0005575,GO:0005618,GO:0005622,GO:0005623,GO:0005634,GO:0005730,GO:0005737,GO:0005773,GO:0005774,GO:0005829,GO:0005840,GO:0005844,GO:0005886,GO:0005911,GO:0006412,GO:0006518,GO:0006807,GO:0008150,GO:0008152,GO:0009058,GO:0009059,GO:0009506,GO:0009507,GO:0009536,GO:0009719,GO:0009725,GO:0009735,GO:0009987,GO:…	cytoplasmic translation, molecular_function, nucleic acid binding, RNA binding, mRNA binding, structural constituent of ribosome, structural molecule activity, cellular_component, cell wall, intracellular anatomical structure, nucleus, nucleolus, cytoplasm, vacuole, vacuolar membrane, cytosol, ribosome, plasma membrane, translation, peptide metabolic process, biological_process, metabolic process…	ko:K02930	ko03010,map03010	3.17e-221	613	COG0088@1|root,KOG1475@2759|Eukaryota,37JR5@33090|Viridiplantae,3GD6Q@35493|Streptophyta,4JMKJ@91835|fabids	35493|Streptophyta	J	NA	M00177,M00179	NA	NA	br01610,ko00000,ko00001,ko00002,ko03011	NA	NA	NA
Saltissima_DN101116_c0_g2	4432.XP_010261096.1	Nelumbo nucifera	NA	Auxin transport protein	NA	GO:0000003,GO:0000902,GO:0003006,GO:0005575,GO:0005622,GO:0005623,GO:0005737,GO:0005829,GO:0005911,GO:0006810,GO:0007275,GO:0008150,GO:0009314,GO:0009416,GO:0009506,GO:0009605,GO:0009607,GO:0009620,GO:0009628,GO:0009639,GO:0009640,GO:0009653,GO:0009719,GO:0009725,GO:0009733,GO:0009791,GO:0009826,GO:0009914,GO:0009926,GO:0009987,GO:0010015,GO:0010016,GO:0010033,GO:0010101,GO:0010102,GO:0010229,GO:…	cell morphogenesis, developmental process involved in reproduction, cellular_component, intracellular anatomical structure, cytoplasm, cytosol, transport, multicellular organism development, biological_process, response to radiation, response to light stimulus, plasmodesma, response to fungus, response to abiotic stimulus, response to red or far red light, photomorphogenesis, anatomical structure…	ko:K10691	ko05165,ko05203,map05165,map05203	2.1e-65	218	KOG1776@1|root,KOG1776@2759|Eukaryota,37NYR@33090|Viridiplantae,3G7MS@35493|Streptophyta	35493|Streptophyta	T	2.3.2.27	NA	NA	NA	ko00000,ko00001,ko01000,ko04121	NA	NA	NA
Saltissima_DN10111_c0_g1	4096.XP_009763025.1	Nicotiana sylvestris	NA	Belongs to the syntaxin family	SNARE,Syntaxin	NA		ko:K08486	ko04130,ko04721,map04130,map04721	2.22e-142	407	COG5074@1|root,KOG0810@2759|Eukaryota,37PHW@33090|Viridiplantae,3GEBZ@35493|Streptophyta,44MTM@71274|asterids	71274|asterids	U	NA	NA	NA	NA	ko00000,ko00001,ko04131,ko04147	NA	NA	NA
Saltissima_DN101123_c0_g1	4155.Migut.F01151.1.p	Erythranthe guttata	CBF3	Dehydration-responsive element-binding protein	AP2	NA		ko:K09286	NA	1.54e-80	244	28PHQ@1|root,2QQ5M@2759|Eukaryota,37S89@33090|Viridiplantae,3GFMZ@35493|Streptophyta,44CCP@71274|asterids	71274|asterids	K	NA	NA	NA	NA	ko00000,ko03000	NA	NA	NA
Saltissima_DN101127_c0_g1	4098.XP_009630560.1	Nicotiana tomentosiformis	NA	WD repeat-containing protein	NA	NA		NA	NA	1.26e-25	105	KOG4328@1|root,KOG4328@2759|Eukaryota,37JIY@33090|Viridiplantae,3GBEM@35493|Streptophyta,44D81@71274|asterids	71274|asterids	S	NA	NA	NA	NA	NA	NA	NA	NA
Saltissima_DN101132_c3_g1	4432.XP_010260204.1	Nelumbo nucifera	NA	serine threonine-protein kinase	NA	GO:0003674,GO:0003824,GO:0004672,GO:0004674,GO:0004693,GO:0005575,GO:0005622,GO:0005623,GO:0005634,GO:0005886,GO:0006464,GO:0006468,GO:0006793,GO:0006796,GO:0006807,GO:0008150,GO:0008152,GO:0009987,GO:0016020,GO:0016301,GO:0016310,GO:0016740,GO:0016772,GO:0016773,GO:0019538,GO:0036211,GO:0043170,GO:0043226,GO:0043227,GO:0043229,GO:0043231,GO:0043412,GO:0044237,GO:0044238,GO:0044260,GO:0044267,GO:…	molecular_function, catalytic activity, protein kinase activity, protein serine/threonine kinase activity, cyclin-dependent protein serine/threonine kinase activity, cellular_component, intracellular anatomical structure, nucleus, plasma membrane, protein phosphorylation, phosphorus metabolic process, phosphate-containing compound metabolic process, biological_process, metabolic process, membrane…	ko:K08819	NA	1.51e-43	156	KOG0600@1|root,KOG0600@2759|Eukaryota,37SAM@33090|Viridiplantae,3G981@35493|Streptophyta	35493|Streptophyta	T	2.7.11.22,2.7.11.23	NA	NA	NA	ko00000,ko01000,ko01001	NA	NA	NA
Saltissima_DN101132_c4_g1	4098.XP_009588477.1	Nicotiana tomentosiformis	NA	Serine/Threonine protein kinases, catalytic domain	NA	NA		NA	NA	2.46e-20	90.1	KOG0600@1|root,KOG0600@2759|Eukaryota,37YBF@33090|Viridiplantae,3GNYJ@35493|Streptophyta,44NDT@71274|asterids	71274|asterids	T	NA	NA	NA	NA	NA	NA	NA	NA
Saltissima_DN101133_c0_g1	71139.XP_010038864.1	Eucalyptus grandis	NA	Serine hydrolase involved in the detoxification of formaldehyde	Esterase	GO:0003674,GO:0003824,GO:0005575,GO:0005576,GO:0008150,GO:0010035,GO:0010038,GO:0016787,GO:0016788,GO:0016790,GO:0018738,GO:0042221,GO:0046686,GO:0048046,GO:0050896	molecular_function, catalytic activity, cellular_component, extracellular region, biological_process, response to metal ion, hydrolase activity, hydrolase activity, acting on ester bonds, S-formylglutathione hydrolase activity, response to chemical, response to cadmium ion, apoplast	ko:K01070	ko00680,ko01120,ko01200,map00680,map01120,map01200	9.77e-05	48.5	COG0627@1|root,KOG3101@2759|Eukaryota,37N8P@33090|Viridiplantae,3G94Q@35493|Streptophyta	35493|Streptophyta	S	3.1.2.12	NA	R00527	RC00167,RC00320	ko00000,ko00001,ko01000	NA	CE1	NA
Saltissima_DN101136_c0_g1	3760.EMJ26379	Prunus persica	NA	Phytosulfokine receptor	LRR_1,LRR_6	GO:0001653,GO:0002376,GO:0003674,GO:0003824,GO:0004383,GO:0004672,GO:0004674,GO:0006139,GO:0006163,GO:0006164,GO:0006182,GO:0006464,GO:0006468,GO:0006725,GO:0006753,GO:0006793,GO:0006796,GO:0006807,GO:0006950,GO:0006952,GO:0006955,GO:0007154,GO:0007165,GO:0008150,GO:0008152,GO:0009058,GO:0009117,GO:0009150,GO:0009152,GO:0009165,GO:0009187,GO:0009190,GO:0009259,GO:0009260,GO:0009975,GO:0009987,GO:…	peptide receptor activity, molecular_function, catalytic activity, guanylate cyclase activity, protein kinase activity, protein serine/threonine kinase activity, nucleobase-containing compound metabolic process, purine nucleotide biosynthetic process, cGMP biosynthetic process, protein phosphorylation, nucleoside phosphate metabolic process, phosphorus metabolic process, phosphate-containing comp…	NA	NA	2.18e-27	112	COG0515@1|root,2QV5Y@2759|Eukaryota,37RQV@33090|Viridiplantae,3GGV8@35493|Streptophyta,4JGZT@91835|fabids	35493|Streptophyta	T	NA	NA	NA	NA	NA	NA	NA	NA
Saltissima_DN101139_c0_g1	4432.XP_010252534.1	Nelumbo nucifera	NA	RING-type E3 ubiquitin transferase	NA	GO:0005575,GO:0005623,GO:0005886,GO:0016020,GO:0044464,GO:0071944	cellular_component, plasma membrane, membrane, cell periphery	NA	NA	1.1e-51	180	KOG0167@1|root,KOG0167@2759|Eukaryota,37IAR@33090|Viridiplantae,3GEK3@35493|Streptophyta	35493|Streptophyta	S	NA	NA	NA	NA	NA	NA	NA	NA
Saltissima_DN101139_c1_g1	3694.POPTR_0014s09750.1	Populus trichocarpa	NA	RING-type E3 ubiquitin transferase	U-box	GO:0005575,GO:0005623,GO:0005886,GO:0016020,GO:0044464,GO:0071944	cellular_component, plasma membrane, membrane, cell periphery	NA	NA	1.7e-51	178	KOG0167@1|root,KOG0167@2759|Eukaryota,37IAR@33090|Viridiplantae,3GEK3@35493|Streptophyta,4JGNU@91835|fabids	35493|Streptophyta	S	NA	NA	NA	NA	NA	NA	NA	NA
Saltissima_DN101139_c2_g1	3694.POPTR_0014s09750.1	Populus trichocarpa	NA	RING-type E3 ubiquitin transferase	NA	GO:0005575,GO:0005623,GO:0005886,GO:0016020,GO:0044464,GO:0071944	cellular_component, plasma membrane, membrane, cell periphery	NA	NA	2.3e-52	182	KOG0167@1|root,KOG0167@2759|Eukaryota,37IAR@33090|Viridiplantae,3GEK3@35493|Streptophyta,4JGNU@91835|fabids	35493|Streptophyta	S	NA	NA	NA	NA	NA	NA	NA	NA
Saltissima_DN101143_c0_g1	3641.EOY12746	Theobroma cacao	NA	ribonuclease H protein At1g65750	NA	NA		NA	NA	1.95e-36	139	KOG1075@1|root,KOG1075@2759|Eukaryota,37Q53@33090|Viridiplantae,3GPJH@35493|Streptophyta	35493|Streptophyta	S	NA	NA	NA	NA	NA	NA	NA	NA
Saltissima_DN101144_c0_g1	57918.XP_004308929.1	Fragaria vesca	NA	Belongs to the protein kinase superfamily. Ser Thr protein kinase family	LRRNT_2	GO:0000003,GO:0003006,GO:0007275,GO:0008150,GO:0009790,GO:0009791,GO:0009793,GO:0009888,GO:0010065,GO:0010067,GO:0010087,GO:0010154,GO:0022414,GO:0032501,GO:0032502,GO:0048316,GO:0048507,GO:0048508,GO:0048608,GO:0048731,GO:0048856,GO:0061458	developmental process involved in reproduction, multicellular organism development, biological_process, embryo development, post-embryonic development, embryo development ending in seed dormancy, tissue development, primary meristem tissue development, procambium histogenesis, phloem or xylem histogenesis, fruit development, reproductive process, developmental process, seed development, meristem …	ko:K04730	ko04010,ko04064,ko04620,ko04624,ko04722,ko05133,ko05140,ko05142,ko05145,ko05152,ko05162,ko05169,map04010,map04064,map04620,map04624,map04722,map05133,map05140,map05142,map05145,map05152,map05162,map05169	9.91e-24	100	COG4886@1|root,2QPYS@2759|Eukaryota,37Q18@33090|Viridiplantae,3GCT9@35493|Streptophyta,4JJB6@91835|fabids	35493|Streptophyta	T	2.7.11.1	M00686	NA	NA	ko00000,ko00001,ko00002,ko01000,ko01001	NA	NA	NA
Saltissima_DN101146_c0_g2	3055.DAA00929	Chlamydomonas reinhardtii	ccsA	Cytochrome C assembly protein	Cytochrom_C_asm	GO:0005575,GO:0005622,GO:0005623,GO:0005737,GO:0006810,GO:0008150,GO:0008152,GO:0009536,GO:0015886,GO:0043226,GO:0043227,GO:0043229,GO:0043231,GO:0044424,GO:0044444,GO:0044464,GO:0051179,GO:0051181,GO:0051234,GO:0055114,GO:0071702,GO:0071705,GO:1901678	cellular_component, intracellular anatomical structure, cytoplasm, transport, biological_process, metabolic process, plastid, heme transport, membrane-bounded organelle, intracellular organelle, intracellular membrane-bounded organelle, localization, nitrogen compound transport	NA	NA	2.68e-12	68.2	COG0755@1|root,2QU0T@2759|Eukaryota,37NBU@33090|Viridiplantae,34KG6@3041|Chlorophyta	33090|Viridiplantae	U	NA	NA	NA	NA	NA	NA	NA	NA
Saltissima_DN10114_c0_g1	102107.XP_008227664.1	Prunus mume	SGS3	Protein SUPPRESSOR OF GENE SILENCING	NA	GO:0002252,GO:0002376,GO:0005575,GO:0005622,GO:0005623,GO:0005634,GO:0005655,GO:0005730,GO:0005737,GO:0005783,GO:0005829,GO:0006139,GO:0006396,GO:0006725,GO:0006807,GO:0006950,GO:0006952,GO:0006955,GO:0007275,GO:0008150,GO:0008152,GO:0009058,GO:0009605,GO:0009607,GO:0009615,GO:0009616,GO:0009791,GO:0009892,GO:0009987,GO:0010025,GO:0010033,GO:0010050,GO:0010166,GO:0010267,GO:0010467,GO:0010468,GO:…	cellular_component, intracellular anatomical structure, nucleus, nucleolar ribonuclease P complex, nucleolus, cytoplasm, endoplasmic reticulum, cytosol, nucleobase-containing compound metabolic process, RNA processing, response to stress, defense response, immune response, multicellular organism development, biological_process, metabolic process, biosynthetic process, response to virus, RNAi-medi…	NA	NA	4.33e-15	77.4	2CGEZ@1|root,2QPU5@2759|Eukaryota,37MM5@33090|Viridiplantae,3GG21@35493|Streptophyta,4JF9G@91835|fabids	35493|Streptophyta	S	NA	NA	NA	NA	NA	NA	NA	NA
Saltissima_DN10114_c0_g2	102107.XP_008227670.1	Prunus mume	SGS3	Protein SUPPRESSOR OF GENE SILENCING	XS,zf-XS	GO:0002252,GO:0002376,GO:0005575,GO:0005622,GO:0005623,GO:0005634,GO:0005655,GO:0005730,GO:0005737,GO:0005783,GO:0005829,GO:0006139,GO:0006396,GO:0006725,GO:0006807,GO:0006950,GO:0006952,GO:0006955,GO:0007275,GO:0008150,GO:0008152,GO:0009058,GO:0009605,GO:0009607,GO:0009615,GO:0009616,GO:0009791,GO:0009892,GO:0009987,GO:0010025,GO:0010033,GO:0010050,GO:0010166,GO:0010267,GO:0010467,GO:0010468,GO:…	cellular_component, intracellular anatomical structure, nucleus, nucleolar ribonuclease P complex, nucleolus, cytoplasm, endoplasmic reticulum, cytosol, nucleobase-containing compound metabolic process, RNA processing, response to stress, defense response, immune response, multicellular organism development, biological_process, metabolic process, biosynthetic process, response to virus, RNAi-medi…	NA	NA	4.28e-74	239	2CGEZ@1|root,2QPU5@2759|Eukaryota,37MM5@33090|Viridiplantae,3GG21@35493|Streptophyta,4JF9G@91835|fabids	35493|Streptophyta	S	NA	NA	NA	NA	NA	NA	NA	NA
Saltissima_DN10114_c1_g1	29760.VIT_02s0012g01660.t01	Vitis vinifera	PGP10	ABC transporter B family member	ABC_membrane,ABC_tran	GO:0005575,GO:0005622,GO:0005623,GO:0005737,GO:0005739,GO:0016020,GO:0043226,GO:0043227,GO:0043229,GO:0043231,GO:0044424,GO:0044444,GO:0044464	cellular_component, intracellular anatomical structure, cytoplasm, mitochondrion, membrane, membrane-bounded organelle, intracellular organelle, intracellular membrane-bounded organelle	ko:K05658	ko02010,ko04976,ko05206,ko05226,map02010,map04976,map05206,map05226	0	1467	COG1132@1|root,KOG0055@2759|Eukaryota,37J93@33090|Viridiplantae,3GDPD@35493|Streptophyta	35493|Streptophyta	Q	3.6.3.44	NA	NA	NA	ko00000,ko00001,ko01000,ko02000,ko04090,ko04147	3.A.1.201	NA	NA
Saltissima_DN101157_c0_g1	29760.VIT_16s0050g00820.t01	Vitis vinifera	NA	Belongs to the MT-A70-like family	MT-A70	NA		ko:K05925	NA	2.28e-83	270	COG4725@1|root,KOG2097@2759|Eukaryota,37K3N@33090|Viridiplantae,3G7Y6@35493|Streptophyta	35493|Streptophyta	K	2.1.1.62	NA	NA	NA	ko00000,ko01000,ko03019	NA	NA	NA
Saltissima_DN101158_c1_g1	218851.Aquca_005_00571.1	Aquilegia coerulea	NA	TOM1-like protein 2	VHS	GO:0003674,GO:0005488,GO:0005515,GO:0005575,GO:0005622,GO:0005623,GO:0005737,GO:0005829,GO:0005886,GO:0007088,GO:0007154,GO:0007165,GO:0007346,GO:0008150,GO:0009987,GO:0010564,GO:0010639,GO:0010948,GO:0016020,GO:0019899,GO:0019900,GO:0019901,GO:0023052,GO:0030276,GO:0033043,GO:0044424,GO:0044444,GO:0044464,GO:0045786,GO:0045839,GO:0045930,GO:0048519,GO:0048523,GO:0050789,GO:0050794,GO:0050896,GO:…	molecular_function, protein binding, cellular_component, intracellular anatomical structure, cytoplasm, cytosol, plasma membrane, regulation of mitotic nuclear division, cell communication, signal transduction, regulation of mitotic cell cycle, biological_process, membrane, enzyme binding, kinase binding, protein kinase binding, signaling, clathrin binding, negative regulation of cell cycle, nega…	NA	NA	2.71e-131	380	KOG1087@1|root,KOG1087@2759|Eukaryota,37JBB@33090|Viridiplantae,3GEWG@35493|Streptophyta	35493|Streptophyta	U	NA	NA	NA	NA	NA	NA	NA	NA
Saltissima_DN101164_c0_g1	3760.EMJ17207	Prunus persica	NA	Protein trichome birefringence-like 43	PC-Esterase	GO:0003674,GO:0003824,GO:0005575,GO:0005622,GO:0005623,GO:0005737,GO:0005794,GO:0008150,GO:0008374,GO:0009987,GO:0012505,GO:0016407,GO:0016413,GO:0016740,GO:0016746,GO:0016747,GO:0043226,GO:0043227,GO:0043229,GO:0043231,GO:0044424,GO:0044444,GO:0044464,GO:0071554	molecular_function, catalytic activity, cellular_component, intracellular anatomical structure, cytoplasm, Golgi apparatus, biological_process, O-acyltransferase activity, endomembrane system, acetyltransferase activity, O-acetyltransferase activity, transferase activity, acyltransferase activity, acyltransferase activity, transferring groups other than amino-acyl groups, membrane-bounded organel…	NA	NA	1.57e-108	320	28K4X@1|root,2QVJM@2759|Eukaryota,37SHN@33090|Viridiplantae,3GFTV@35493|Streptophyta,4JN6J@91835|fabids	35493|Streptophyta	S	NA	NA	NA	NA	NA	NA	NA	NA
Saltissima_DN101166_c0_g1	85681.XP_006452647.1	Citrus x clementina	NA	coiled-coil domain-containing protein	DUF812	NA		NA	NA	3.5e-34	130	KOG1937@1|root,KOG1937@2759|Eukaryota,37KVM@33090|Viridiplantae,3G7H3@35493|Streptophyta	35493|Streptophyta	S	NA	NA	NA	NA	NA	NA	NA	NA
Saltissima_DN101169_c3_g1	4113.PGSC0003DMT400042928	Solanum tuberosum	NA	Glycerol-3-phosphate dehydrogenase	NAD_Gly3P_dh_C	NA		ko:K00006	ko00564,ko01110,ko04011,map00564,map01110,map04011	1.49e-95	287	COG0240@1|root,KOG2711@2759|Eukaryota,37NZ4@33090|Viridiplantae,3GEUM@35493|Streptophyta,44CJS@71274|asterids	71274|asterids	C	1.1.1.8	NA	R00842	RC00029	ko00000,ko00001,ko01000	NA	NA	NA
Saltissima_DN101173_c0_g1	15368.BRADI3G59536.1	Brachypodium distachyon	NA	Reverse transcriptase (RNA-dependent DNA polymerase)	RVT_2	NA		NA	NA	4.43e-41	148	COG2801@1|root,KOG0017@2759|Eukaryota,37YYP@33090|Viridiplantae,3GQD7@35493|Streptophyta,3M3FD@4447|Liliopsida,3IKKZ@38820|Poales	35493|Streptophyta	L	NA	NA	NA	NA	NA	NA	NA	NA
Saltissima_DN101176_c0_g1	4081.Solyc07g017860.2.1	Solanum lycopersicum	NA	AMP-binding enzyme C-terminal domain	AMP-binding	NA		ko:K01895	ko00010,ko00620,ko00640,ko00680,ko00720,ko01100,ko01110,ko01120,ko01130,ko01200,map00010,map00620,map00640,map00680,map00720,map01100,map01110,map01120,map01130,map01200	3.26e-35	134	COG0365@1|root,KOG1175@2759|Eukaryota,37PDE@33090|Viridiplantae,3GAUX@35493|Streptophyta,44RX5@71274|asterids	71274|asterids	I	6.2.1.1	M00357	R00235,R00236,R00316,R00926,R01354	RC00004,RC00012,RC00043,RC00070,RC02746,RC02816	ko00000,ko00001,ko00002,ko01000,ko01004	NA	NA	NA
Saltissima_DN10117_c0_g1	4081.Solyc08g069050.2.1	Solanum lycopersicum	NA	MYND finger	zf-MYND	NA		ko:K11855	NA	2.58e-46	166	KOG1865@1|root,KOG1865@2759|Eukaryota,37M3I@33090|Viridiplantae,3G8PQ@35493|Streptophyta,44D2N@71274|asterids	71274|asterids	O	3.4.19.12	NA	NA	NA	ko00000,ko01000,ko01002,ko04121	NA	NA	NA
Saltissima_DN10117_c1_g1	3694.POPTR_0006s06250.1	Populus trichocarpa	NA	Purple acid phosphatase	Metallophos,Pur_ac_phosph_N	GO:0003674,GO:0003824,GO:0003993,GO:0005575,GO:0005618,GO:0005622,GO:0005623,GO:0005737,GO:0005773,GO:0005829,GO:0006793,GO:0006796,GO:0008150,GO:0008152,GO:0009505,GO:0009987,GO:0016311,GO:0016787,GO:0016788,GO:0016791,GO:0030312,GO:0042578,GO:0042592,GO:0043226,GO:0043227,GO:0043229,GO:0043231,GO:0044237,GO:0044424,GO:0044444,GO:0044464,GO:0048878,GO:0050801,GO:0055062,GO:0055081,GO:0055083,GO:…	molecular_function, catalytic activity, acid phosphatase activity, cellular_component, cell wall, intracellular anatomical structure, cytoplasm, vacuole, cytosol, phosphorus metabolic process, phosphate-containing compound metabolic process, biological_process, metabolic process, plant-type cell wall, dephosphorylation, hydrolase activity, hydrolase activity, acting on ester bonds, phosphatase ac…	ko:K22390	NA	4.67e-124	365	COG1409@1|root,KOG1378@2759|Eukaryota,37RMG@33090|Viridiplantae,3GA7Y@35493|Streptophyta,4JGYB@91835|fabids	35493|Streptophyta	G	NA	NA	NA	NA	ko00000	NA	NA	NA
Saltissima_DN10117_c1_g3	29760.VIT_04s0008g06520.t01	Vitis vinifera	NA	Purple acid phosphatase	Metallophos	NA		ko:K22390	NA	8.02e-71	224	COG1409@1|root,KOG1378@2759|Eukaryota,37RMG@33090|Viridiplantae,3GA7Y@35493|Streptophyta	35493|Streptophyta	G	NA	NA	NA	NA	ko00000	NA	NA	NA
Saltissima_DN10117_c2_g2	3641.EOY15061	Theobroma cacao	NA	Belongs to the TRAFAC class myosin-kinesin ATPase superfamily. Kinesin family	NA	GO:0000226,GO:0000278,GO:0000280,GO:0003674,GO:0003774,GO:0003777,GO:0003824,GO:0005575,GO:0005622,GO:0005623,GO:0005856,GO:0005871,GO:0005875,GO:0006928,GO:0006996,GO:0007010,GO:0007017,GO:0007018,GO:0007049,GO:0007051,GO:0007052,GO:0007059,GO:0008150,GO:0008574,GO:0009987,GO:0015630,GO:0016043,GO:0016462,GO:0016787,GO:0016817,GO:0016818,GO:0016887,GO:0017111,GO:0022402,GO:0022607,GO:0032991,GO:…	microtubule cytoskeleton organization, mitotic cell cycle, nuclear division, molecular_function, cytoskeletal motor activity, microtubule motor activity, catalytic activity, cellular_component, intracellular anatomical structure, cytoskeleton, kinesin complex, microtubule associated complex, organelle organization, cytoskeleton organization, microtubule-based process, microtubule-based movement, …	ko:K10401	NA	1.8e-29	119	COG5059@1|root,KOG0242@2759|Eukaryota,37JWB@33090|Viridiplantae,3GDGJ@35493|Streptophyta	35493|Streptophyta	Z	NA	NA	NA	NA	ko00000,ko04812	NA	NA	NA
Saltissima_DN101180_c0_g1	3656.XP_008459934.1	Cucumis melo	NA	A G-specific adenine DNA	HhH-GPD,NUDIX_4	GO:0000700,GO:0000701,GO:0003674,GO:0003824,GO:0005488,GO:0005575,GO:0005622,GO:0005623,GO:0005634,GO:0006139,GO:0006259,GO:0006281,GO:0006725,GO:0006807,GO:0006950,GO:0006974,GO:0006979,GO:0008150,GO:0008152,GO:0009987,GO:0016787,GO:0016798,GO:0016799,GO:0019104,GO:0032404,GO:0032407,GO:0033554,GO:0034641,GO:0043170,GO:0043226,GO:0043227,GO:0043229,GO:0043231,GO:0044237,GO:0044238,GO:0044260,GO:…	purine-specific mismatch base pair DNA N-glycosylase activity, molecular_function, catalytic activity, cellular_component, intracellular anatomical structure, nucleus, nucleobase-containing compound metabolic process, DNA metabolic process, DNA repair, response to stress, DNA damage response, response to oxidative stress, biological_process, metabolic process, hydrolase activity, hydrolase activi…	ko:K03575	ko03410,map03410	1.17e-61	210	COG1194@1|root,KOG2457@2759|Eukaryota,37J9G@33090|Viridiplantae,3GERX@35493|Streptophyta,4JHAR@91835|fabids	35493|Streptophyta	L	NA	NA	NA	NA	ko00000,ko00001,ko01000,ko03400	NA	NA	NA
Saltissima_DN101183_c0_g1	3702.AT3G20390.1	Arabidopsis thaliana	NA	Endoribonuclease L-PSP	Ribonuc_L-PSP	GO:0003674,GO:0003824,GO:0005575,GO:0005622,GO:0005623,GO:0005737,GO:0005739,GO:0005773,GO:0006082,GO:0006520,GO:0006807,GO:0008150,GO:0008152,GO:0008652,GO:0009058,GO:0009081,GO:0009082,GO:0009507,GO:0009526,GO:0009532,GO:0009536,GO:0009570,GO:0009579,GO:0009941,GO:0009987,GO:0010035,GO:0010038,GO:0016053,GO:0016787,GO:0019239,GO:0019752,GO:0031967,GO:0031975,GO:0042221,GO:0043226,GO:0043227,GO:…	molecular_function, catalytic activity, cellular_component, intracellular anatomical structure, cytoplasm, mitochondrion, vacuole, amino acid metabolic process, biological_process, metabolic process, amino acid biosynthetic process, biosynthetic process, branched-chain amino acid metabolic process, branched-chain amino acid biosynthetic process, chloroplast, plastid envelope, plastid stroma, plas…	ko:K09022	NA	2.45e-44	149	COG0251@1|root,KOG2317@2759|Eukaryota,37T73@33090|Viridiplantae,3G8RY@35493|Streptophyta,3HXCN@3699|Brassicales	35493|Streptophyta	J	3.5.99.10	NA	R11098,R11099	RC03275,RC03354	ko00000,ko01000	NA	NA	NA
Saltissima_DN101184_c0_g1	29730.Gorai.002G117000.1	Gossypium raimondii	NA	carboxypeptidase	NA	GO:0003674,GO:0003824,GO:0004180,GO:0004181,GO:0005575,GO:0005576,GO:0005615,GO:0006508,GO:0006807,GO:0008150,GO:0008152,GO:0008233,GO:0008235,GO:0008237,GO:0008238,GO:0016787,GO:0019538,GO:0043170,GO:0044238,GO:0044421,GO:0070011,GO:0071704,GO:0140096,GO:1901564	molecular_function, catalytic activity, carboxypeptidase activity, metallocarboxypeptidase activity, cellular_component, extracellular region, extracellular space, proteolysis, biological_process, metabolic process, peptidase activity, metalloexopeptidase activity, metallopeptidase activity, exopeptidase activity, hydrolase activity, primary metabolic process	NA	NA	2.09e-13	69.3	COG2866@1|root,KOG2650@2759|Eukaryota,37I2T@33090|Viridiplantae,3GEGT@35493|Streptophyta	35493|Streptophyta	E	NA	NA	NA	NA	NA	NA	NA	NA
Saltissima_DN101192_c0_g1	4096.XP_009784171.1	Nicotiana sylvestris	NA	Calponin homology domain	NA	NA		ko:K17275	NA	1.42e-32	124	COG5069@1|root,KOG0046@2759|Eukaryota,37I0K@33090|Viridiplantae,3GFXF@35493|Streptophyta,44E7D@71274|asterids	71274|asterids	Z	NA	NA	NA	NA	ko00000,ko04147,ko04812	NA	NA	NA
Saltissima_DN101195_c0_g1	3641.EOY15347	Theobroma cacao	NA	Belongs to the major facilitator superfamily. Sugar transporter (TC 2.A.1.1) family	NA	GO:0000325,GO:0003674,GO:0005215,GO:0005351,GO:0005355,GO:0005402,GO:0005575,GO:0005622,GO:0005623,GO:0005737,GO:0005773,GO:0005774,GO:0005794,GO:0006810,GO:0006811,GO:0006812,GO:0008150,GO:0008324,GO:0008643,GO:0008645,GO:0009605,GO:0009607,GO:0009624,GO:0009705,GO:0012505,GO:0015075,GO:0015077,GO:0015078,GO:0015144,GO:0015145,GO:0015149,GO:0015291,GO:0015293,GO:0015294,GO:0015295,GO:0015318,GO:…	plant-type vacuole, molecular_function, transporter activity, carbohydrate:proton symporter activity, glucose transmembrane transporter activity, cellular_component, intracellular anatomical structure, cytoplasm, vacuole, vacuolar membrane, Golgi apparatus, transport, monoatomic ion transport, monoatomic cation transport, biological_process, monoatomic cation transmembrane transporter activity, c…	NA	NA	2.89e-63	210	KOG0254@1|root,KOG0254@2759|Eukaryota,37MKQ@33090|Viridiplantae,3GC2P@35493|Streptophyta	35493|Streptophyta	U	NA	NA	NA	NA	NA	NA	NA	NA
Saltissima_DN101195_c1_g2	4096.XP_009796447.1	Nicotiana sylvestris	NA	Belongs to the major facilitator superfamily. Sugar transporter (TC 2.A.1.1) family	Sugar_tr	NA		NA	NA	2.76e-118	359	KOG0254@1|root,KOG0254@2759|Eukaryota,37MKQ@33090|Viridiplantae,3GC2P@35493|Streptophyta,44DSC@71274|asterids	71274|asterids	U	NA	NA	NA	NA	NA	NA	NA	NA
Saltissima_DN101199_c0_g1	71139.XP_010052217.1	Eucalyptus grandis	NA	Belongs to the TPP enzyme family	TPP_enzyme_N	NA		ko:K01568	ko00010,ko01100,ko01110,ko01130,map00010,map01100,map01110,map01130	1.2e-60	199	COG3961@1|root,KOG1184@2759|Eukaryota,37IDM@33090|Viridiplantae,3GEDU@35493|Streptophyta	35493|Streptophyta	EH	4.1.1.1	NA	R00014,R00755	RC00027,RC00375,RC02744	ko00000,ko00001,ko01000	NA	NA	NA
Saltissima_DN101199_c0_g2	3649.evm.model.supercontig_7.43	Carica papaya	PDC2	Belongs to the TPP enzyme family	TPP_enzyme_N	GO:0001666,GO:0003674,GO:0003824,GO:0005575,GO:0005622,GO:0005623,GO:0005737,GO:0005829,GO:0006950,GO:0008150,GO:0009628,GO:0016829,GO:0016830,GO:0016831,GO:0036293,GO:0044424,GO:0044444,GO:0044464,GO:0050896,GO:0070482	response to hypoxia, molecular_function, catalytic activity, cellular_component, intracellular anatomical structure, cytoplasm, cytosol, response to stress, biological_process, response to abiotic stimulus, lyase activity, carbon-carbon lyase activity, carboxy-lyase activity, response to oxygen levels	ko:K01568	ko00010,ko01100,ko01110,ko01130,map00010,map01100,map01110,map01130	1.97e-56	189	COG3961@1|root,KOG1184@2759|Eukaryota,37IDM@33090|Viridiplantae,3G7QC@35493|Streptophyta,3HPH3@3699|Brassicales	35493|Streptophyta	EH	4.1.1.1	NA	R00014,R00755	RC00027,RC00375,RC02744	ko00000,ko00001,ko01000	NA	NA	NA
Saltissima_DN1011_c1_g1	4081.Solyc10g081030.1.1	Solanum lycopersicum	NA	Nascent polypeptide-associated complex subunit alpha-like protein	NAC	NA		ko:K03626	NA	3.38e-98	289	COG1308@1|root,KOG2239@2759|Eukaryota,37ITV@33090|Viridiplantae,3G80R@35493|Streptophyta,44N73@71274|asterids	71274|asterids	K	NA	NA	NA	NA	ko00000	NA	NA	NA
Saltissima_DN1011_c2_g1	4155.Migut.H02538.1.p	Erythranthe guttata	NA	thioesterase	4HBT	NA		ko:K17362	NA	1.12e-38	133	COG2050@1|root,KOG3328@2759|Eukaryota,37UPS@33090|Viridiplantae,3GIUP@35493|Streptophyta,44JSV@71274|asterids	71274|asterids	Q	NA	NA	NA	NA	ko00000,ko01000,ko01004	NA	NA	NA
Saltissima_DN101201_c0_g1	4155.Migut.C01151.1.p	Erythranthe guttata	NA	NA	NA	NA		NA	NA	4.86e-22	93.2	2CAJH@1|root,2QR6N@2759|Eukaryota,37RZA@33090|Viridiplantae,3G9E3@35493|Streptophyta,44EEI@71274|asterids	71274|asterids	NA	NA	NA	NA	NA	NA	NA	NA	NA
Saltissima_DN101206_c0_g1	3641.EOY09863	Theobroma cacao	NA	Miraculin-like	Kunitz_legume	GO:0003674,GO:0004857,GO:0004866,GO:0004867,GO:0008150,GO:0009892,GO:0010466,GO:0010605,GO:0010951,GO:0015066,GO:0019222,GO:0030162,GO:0030234,GO:0030414,GO:0031323,GO:0031324,GO:0032268,GO:0032269,GO:0043086,GO:0044092,GO:0045861,GO:0048519,GO:0048523,GO:0050789,GO:0050790,GO:0050794,GO:0051171,GO:0051172,GO:0051246,GO:0051248,GO:0051336,GO:0051346,GO:0052547,GO:0052548,GO:0060255,GO:0061134,GO:…	molecular_function, enzyme inhibitor activity, endopeptidase inhibitor activity, serine-type endopeptidase inhibitor activity, biological_process, negative regulation of metabolic process, negative regulation of peptidase activity, negative regulation of endopeptidase activity, regulation of metabolic process, regulation of proteolysis, enzyme regulator activity, peptidase inhibitor activity, neg…	NA	NA	2.93e-10	60.5	28Q3W@1|root,2S0PJ@2759|Eukaryota,37URQ@33090|Viridiplantae,3GJ3G@35493|Streptophyta	35493|Streptophyta	S	NA	NA	NA	NA	NA	NA	NA	NA
Saltissima_DN10120_c0_g1	161934.XP_010679626.1	Beta vulgaris	NA	BTB POZ and TAZ domain-containing protein	BTB	GO:0000151,GO:0000302,GO:0001101,GO:0003674,GO:0005488,GO:0005515,GO:0005516,GO:0005575,GO:0005622,GO:0005623,GO:0005737,GO:0005773,GO:0005774,GO:0006355,GO:0006508,GO:0006511,GO:0006807,GO:0006950,GO:0006970,GO:0006979,GO:0008150,GO:0008152,GO:0009056,GO:0009057,GO:0009266,GO:0009409,GO:0009611,GO:0009628,GO:0009636,GO:0009651,GO:0009719,GO:0009725,GO:0009733,GO:0009739,GO:0009751,GO:0009753,GO:…	ubiquitin ligase complex, response to reactive oxygen species, response to acid chemical, molecular_function, protein binding, calmodulin binding, cellular_component, intracellular anatomical structure, cytoplasm, vacuole, vacuolar membrane, regulation of DNA-templated transcription, proteolysis, ubiquitin-dependent protein catabolic process, response to stress, response to osmotic stress, respon…	NA	NA	4.38e-53	177	COG5076@1|root,KOG1778@2759|Eukaryota,37NKM@33090|Viridiplantae,3G7VF@35493|Streptophyta	35493|Streptophyta	K	NA	NA	NA	NA	NA	NA	NA	NA
Saltissima_DN101212_c0_g1	29760.VIT_15s0107g00380.t01	Vitis vinifera	NA	Transcription factor	HLH	GO:0000003,GO:0003006,GO:0003674,GO:0003700,GO:0005575,GO:0005622,GO:0005623,GO:0005634,GO:0006355,GO:0007275,GO:0008150,GO:0009555,GO:0009791,GO:0009889,GO:0009908,GO:0009987,GO:0010468,GO:0010556,GO:0010941,GO:0010942,GO:0016043,GO:0019219,GO:0019222,GO:0022414,GO:0031323,GO:0031326,GO:0032501,GO:0032502,GO:0033036,GO:0033037,GO:0042545,GO:0043067,GO:0043068,GO:0043226,GO:0043227,GO:0043229,GO:…	developmental process involved in reproduction, molecular_function, DNA-binding transcription factor activity, cellular_component, intracellular anatomical structure, nucleus, regulation of DNA-templated transcription, multicellular organism development, biological_process, pollen development, post-embryonic development, regulation of biosynthetic process, flower development, regulation of gene e…	NA	NA	1.71e-128	384	28I79@1|root,2QQIQ@2759|Eukaryota,37NDY@33090|Viridiplantae,3GE7C@35493|Streptophyta	35493|Streptophyta	K	NA	NA	NA	NA	NA	NA	NA	NA
Saltissima_DN101212_c0_g2	57918.XP_004308623.1	Fragaria vesca	NA	transcription factor	HLH	GO:0000003,GO:0003006,GO:0003674,GO:0003700,GO:0005575,GO:0005622,GO:0005623,GO:0005634,GO:0006355,GO:0007275,GO:0008150,GO:0009555,GO:0009791,GO:0009889,GO:0009908,GO:0009987,GO:0010468,GO:0010556,GO:0010941,GO:0010942,GO:0016043,GO:0019219,GO:0019222,GO:0022414,GO:0031323,GO:0031326,GO:0032501,GO:0032502,GO:0033036,GO:0033037,GO:0042545,GO:0043067,GO:0043068,GO:0043226,GO:0043227,GO:0043229,GO:…	developmental process involved in reproduction, molecular_function, DNA-binding transcription factor activity, cellular_component, intracellular anatomical structure, nucleus, regulation of DNA-templated transcription, multicellular organism development, biological_process, pollen development, post-embryonic development, regulation of biosynthetic process, flower development, regulation of gene e…	NA	NA	3.09e-32	123	28I79@1|root,2QQIQ@2759|Eukaryota,37NDY@33090|Viridiplantae,3GE7C@35493|Streptophyta,4JNMZ@91835|fabids	35493|Streptophyta	K	NA	NA	NA	NA	NA	NA	NA	NA
Saltissima_DN101212_c0_g3	29760.VIT_15s0107g00380.t01	Vitis vinifera	NA	Transcription factor	HLH	GO:0000003,GO:0003006,GO:0003674,GO:0003700,GO:0005575,GO:0005622,GO:0005623,GO:0005634,GO:0006355,GO:0007275,GO:0008150,GO:0009555,GO:0009791,GO:0009889,GO:0009908,GO:0009987,GO:0010468,GO:0010556,GO:0010941,GO:0010942,GO:0016043,GO:0019219,GO:0019222,GO:0022414,GO:0031323,GO:0031326,GO:0032501,GO:0032502,GO:0033036,GO:0033037,GO:0042545,GO:0043067,GO:0043068,GO:0043226,GO:0043227,GO:0043229,GO:…	developmental process involved in reproduction, molecular_function, DNA-binding transcription factor activity, cellular_component, intracellular anatomical structure, nucleus, regulation of DNA-templated transcription, multicellular organism development, biological_process, pollen development, post-embryonic development, regulation of biosynthetic process, flower development, regulation of gene e…	NA	NA	1.82e-99	308	28I79@1|root,2QQIQ@2759|Eukaryota,37NDY@33090|Viridiplantae,3GE7C@35493|Streptophyta	35493|Streptophyta	K	NA	NA	NA	NA	NA	NA	NA	NA
Saltissima_DN101213_c0_g1	71139.XP_010034938.1	Eucalyptus grandis	NA	Phosphate-induced protein 1 conserved region	Phi_1	NA		NA	NA	3.09e-88	271	29DDR@1|root,2RKHQ@2759|Eukaryota,37RS6@33090|Viridiplantae,3GGU4@35493|Streptophyta	35493|Streptophyta	S	NA	NA	NA	NA	NA	NA	NA	NA
Saltissima_DN101215_c0_g2	225117.XP_009350076.1	Pyrus x bretschneideri	NA	Chloroplast-localized elongation factor EF-G involved in protein synthesis in plastids. Catalyzes the GTP-dependent ribosomal translocation step during translation elongation. During this step, the ribosome changes from the pre-translocational (PRE) to the post-translocational (POST) state as the newly formed A- site-bound peptidyl-tRNA and P-site-bound deacylated tRNA move to the P and E sites, …	GTP_EFTU	NA		NA	NA	9.72e-64	213	COG0050@1|root,COG0480@1|root,KOG0460@2759|Eukaryota,KOG0465@2759|Eukaryota,37K55@33090|Viridiplantae,3G82M@35493|Streptophyta,4JJGU@91835|fabids	35493|Streptophyta	J	NA	NA	NA	NA	NA	NA	NA	NA
Saltissima_DN101216_c0_g1	42345.XP_008779617.1	Phoenix dactylifera	NA	Retrotransposon gag protein	zf-CCHC	NA		NA	NA	3.91e-74	246	COG2801@1|root,KOG0017@2759|Eukaryota,37M1D@33090|Viridiplantae,3GCV5@35493|Streptophyta,3M3S9@4447|Liliopsida	35493|Streptophyta	L	NA	NA	NA	NA	NA	NA	NA	NA
Saltissima_DN101216_c1_g1	42345.XP_008779617.1	Phoenix dactylifera	NA	Retrotransposon gag protein	Retrotrans_gag	NA		NA	NA	7.02e-30	116	COG2801@1|root,KOG0017@2759|Eukaryota,37M1D@33090|Viridiplantae,3GCV5@35493|Streptophyta,3M3S9@4447|Liliopsida	35493|Streptophyta	L	NA	NA	NA	NA	NA	NA	NA	NA
Saltissima_DN101221_c1_g1	15368.BRADI2G16490.1	Brachypodium distachyon	NA	RING-H2 zinc finger domain	zf-RING_2	NA		ko:K10635,ko:K19041	NA	1.1e-09	62.8	KOG0800@1|root,KOG0800@2759|Eukaryota,37PXP@33090|Viridiplantae,3GDP4@35493|Streptophyta,3KVI4@4447|Liliopsida,3I5CS@38820|Poales	35493|Streptophyta	O	2.3.2.27	NA	NA	NA	ko00000,ko01000,ko04121	NA	NA	NA
Saltissima_DN101222_c0_g1	59689.fgenesh2_kg.8__1782__AT5G58470.2	Arabidopsis lyrata	NA	Transcription initiation factor TFIID subunit	zf-RanBP	GO:0005575,GO:0005622,GO:0005623,GO:0005634,GO:0005737,GO:0009507,GO:0009536,GO:0043226,GO:0043227,GO:0043229,GO:0043231,GO:0044424,GO:0044444,GO:0044464	cellular_component, intracellular anatomical structure, nucleus, cytoplasm, chloroplast, plastid, membrane-bounded organelle, intracellular organelle, intracellular membrane-bounded organelle	ko:K13098	ko05202,map05202	8.77e-08	53.9	KOG1995@1|root,KOG1995@2759|Eukaryota,37MIY@33090|Viridiplantae,3G7C7@35493|Streptophyta	35493|Streptophyta	A	NA	NA	NA	NA	ko00000,ko00001,ko03041	NA	NA	NA
Saltissima_DN101227_c2_g2	42345.XP_008781182.1	Phoenix dactylifera	NA	Golgi membrane protein involved in vesicular trafficking	DUF846	NA		NA	NA	1.73e-71	215	KOG3195@1|root,KOG3195@2759|Eukaryota,37TXY@33090|Viridiplantae,3GDAM@35493|Streptophyta,3KPZA@4447|Liliopsida	35493|Streptophyta	S	NA	NA	NA	NA	NA	NA	NA	NA
Saltissima_DN101228_c0_g1	29760.VIT_18s0001g06670.t01	Vitis vinifera	NA	RING-H2 finger protein	zf-RING_2	GO:0002376,GO:0003674,GO:0003824,GO:0004842,GO:0005575,GO:0005623,GO:0005886,GO:0006464,GO:0006508,GO:0006511,GO:0006807,GO:0006950,GO:0006952,GO:0006955,GO:0008150,GO:0008152,GO:0009056,GO:0009057,GO:0009605,GO:0009607,GO:0009617,GO:0009814,GO:0009816,GO:0009987,GO:0010033,GO:0010200,GO:0010243,GO:0010498,GO:0016020,GO:0016567,GO:0016740,GO:0019538,GO:0019787,GO:0019941,GO:0030163,GO:0032446,GO:…	molecular_function, catalytic activity, ubiquitin-protein transferase activity, cellular_component, plasma membrane, proteolysis, ubiquitin-dependent protein catabolic process, response to stress, defense response, immune response, biological_process, metabolic process, response to bacterium, response to chitin, proteasomal protein catabolic process, membrane, protein ubiquitination, transferase …	ko:K10664	NA	4.6e-39	144	KOG0800@1|root,KOG0800@2759|Eukaryota,37N1U@33090|Viridiplantae,3GGCU@35493|Streptophyta	35493|Streptophyta	O	2.3.2.27	NA	NA	NA	ko00000,ko01000,ko04121	NA	NA	NA
Saltissima_DN101229_c0_g1	3983.cassava4.1_016572m	Manihot esculenta	NA	Protein of unknown function (DUF1218)	DUF1218	NA		NA	NA	1.44e-69	213	28P78@1|root,2QVU8@2759|Eukaryota,37I18@33090|Viridiplantae,3G85H@35493|Streptophyta,4JGNI@91835|fabids	35493|Streptophyta	S	NA	NA	NA	NA	NA	NA	NA	NA
Saltissima_DN10122_c0_g1	4155.Migut.K00741.1.p	Erythranthe guttata	NA	Diacylglycerol O-acyltransferase 2	DAGAT	NA		ko:K14457	ko00561,ko04975,map00561,map04975	3.31e-57	185	KOG0831@1|root,KOG0831@2759|Eukaryota,37SMQ@33090|Viridiplantae,3GCQ8@35493|Streptophyta,44ES6@71274|asterids	71274|asterids	I	2.3.1.22	NA	R03755,R03756	RC00004,RC00037	ko00000,ko00001,ko01000	NA	NA	NA
Saltissima_DN101239_c0_g1	13333.ERN03197	Amborella trichopoda	NA	Pathogenesis-related protein	Bet_v_1	NA		NA	NA	2.41e-37	129	29YBJ@1|root,2RXTQ@2759|Eukaryota,37U6W@33090|Viridiplantae,3GJTT@35493|Streptophyta	35493|Streptophyta	S	NA	NA	NA	NA	NA	NA	NA	NA
Saltissima_DN101240_c0_g4	981085.XP_010104248.1	Morus notabilis	NA	AMP deaminase	NA	GO:0000003,GO:0001101,GO:0003006,GO:0003674,GO:0005488,GO:0005515,GO:0005575,GO:0005622,GO:0005623,GO:0005634,GO:0005737,GO:0005739,GO:0005740,GO:0005741,GO:0005829,GO:0007275,GO:0008150,GO:0009719,GO:0009725,GO:0009737,GO:0009790,GO:0009791,GO:0009793,GO:0010033,GO:0010154,GO:0016020,GO:0016021,GO:0019867,GO:0019899,GO:0019900,GO:0019901,GO:0022414,GO:0031090,GO:0031224,GO:0031300,GO:0031301,GO:…	response to acid chemical, developmental process involved in reproduction, molecular_function, protein binding, cellular_component, intracellular anatomical structure, nucleus, cytoplasm, mitochondrion, mitochondrial envelope, mitochondrial outer membrane, cytosol, multicellular organism development, biological_process, response to hormone, response to abscisic acid, embryo development, post-embr…	ko:K01490	ko00230,ko01100,ko01110,ko01130,map00230,map01100,map01110,map01130	1.49e-64	216	COG1816@1|root,KOG1096@2759|Eukaryota,37MGB@33090|Viridiplantae,3G7WV@35493|Streptophyta,4JMBD@91835|fabids	35493|Streptophyta	F	3.5.4.6	NA	R00181	RC00477	ko00000,ko00001,ko01000	NA	NA	NA
Saltissima_DN101245_c0_g1	3760.EMJ19353	Prunus persica	NA	isoaspartyl peptidase L-asparaginase	Asparaginase_2	NA		ko:K01444	ko00511,ko04142,map00511,map04142	2.07e-89	270	COG1446@1|root,KOG1593@2759|Eukaryota,37N77@33090|Viridiplantae,3GBNP@35493|Streptophyta,4JN3T@91835|fabids	35493|Streptophyta	E	3.5.1.26	NA	NA	NA	ko00000,ko00001,ko01000	NA	NA	NA
Saltissima_DN101248_c3_g1	71139.XP_010052558.1	Eucalyptus grandis	NA	pentatricopeptide repeat-containing protein At5g57250	PPR_2,PPR_3	GO:0003674,GO:0003676,GO:0003723,GO:0003824,GO:0004518,GO:0004519,GO:0005488,GO:0005575,GO:0005622,GO:0005623,GO:0006139,GO:0006725,GO:0006807,GO:0008150,GO:0008152,GO:0009451,GO:0009987,GO:0016070,GO:0016787,GO:0016788,GO:0034641,GO:0043170,GO:0043226,GO:0043227,GO:0043229,GO:0043231,GO:0043412,GO:0044237,GO:0044238,GO:0044424,GO:0044464,GO:0046483,GO:0071704,GO:0090304,GO:0090305,GO:0097159,GO:…	molecular_function, nucleic acid binding, RNA binding, catalytic activity, nuclease activity, endonuclease activity, cellular_component, intracellular anatomical structure, nucleobase-containing compound metabolic process, biological_process, metabolic process, RNA modification, RNA metabolic process, hydrolase activity, hydrolase activity, acting on ester bonds, membrane-bounded organelle, intra…	ko:K17964	NA	3.87e-40	146	KOG4197@1|root,KOG4197@2759|Eukaryota,37M80@33090|Viridiplantae,3GANK@35493|Streptophyta	35493|Streptophyta	S	NA	NA	NA	NA	ko00000,ko03029	NA	NA	NA
Saltissima_DN10124_c0_g1	218851.Aquca_040_00097.1	Aquilegia coerulea	NA	Belongs to the BolA IbaG family	NA	GO:0005575,GO:0005622,GO:0005623,GO:0005737,GO:0005739,GO:0009507,GO:0009536,GO:0043226,GO:0043227,GO:0043229,GO:0043231,GO:0044424,GO:0044444,GO:0044464	cellular_component, intracellular anatomical structure, cytoplasm, mitochondrion, chloroplast, plastid, membrane-bounded organelle, intracellular organelle, intracellular membrane-bounded organelle	ko:K22066	NA	1.96e-16	75.5	COG0271@1|root,KOG2313@2759|Eukaryota,37VK6@33090|Viridiplantae,3GJBT@35493|Streptophyta	35493|Streptophyta	T	NA	NA	NA	NA	ko00000,ko03029	NA	NA	NA
Saltissima_DN101252_c0_g1	4113.PGSC0003DMT400054570	Solanum tuberosum	NA	ATP-dependent RNA helicase	DEAD	NA		ko:K14810	NA	6.43e-117	352	COG0513@1|root,KOG0346@2759|Eukaryota,37KSX@33090|Viridiplantae,3GDXP@35493|Streptophyta,44FWY@71274|asterids	71274|asterids	A	3.6.4.13	NA	NA	NA	ko00000,ko01000,ko03009	NA	NA	NA
Saltissima_DN101252_c0_g5	4096.XP_009776985.1	Nicotiana sylvestris	NA	ATP-dependent RNA helicase	DEAD	NA		ko:K14810	NA	1.93e-35	131	COG0513@1|root,KOG0346@2759|Eukaryota,37KSX@33090|Viridiplantae,3GDXP@35493|Streptophyta,44FWY@71274|asterids	71274|asterids	A	3.6.4.13	NA	NA	NA	ko00000,ko01000,ko03009	NA	NA	NA
Saltissima_DN101256_c0_g1	3847.GLYMA06G21883.1	Glycine max	NA	Domain of unknown function (DUF4283)	NA	NA		NA	NA	6.04e-13	72.4	29IC1@1|root,2RRJE@2759|Eukaryota,38968@33090|Viridiplantae,3GY37@35493|Streptophyta,4JVBT@91835|fabids	3847.GLYMA06G21883.1|-	A	NA	NA	NA	NA	NA	NA	NA	NA
Saltissima_DN101256_c0_g2	3847.GLYMA06G21883.1	Glycine max	NA	Domain of unknown function (DUF4283)	NA	NA		NA	NA	2.46e-11	69.3	29IC1@1|root,2RRJE@2759|Eukaryota,38968@33090|Viridiplantae,3GY37@35493|Streptophyta,4JVBT@91835|fabids	3847.GLYMA06G21883.1|-	A	NA	NA	NA	NA	NA	NA	NA	NA
Saltissima_DN101260_c1_g1	4081.Solyc07g025190.1.1	Solanum lycopersicum	NA	function	Retrotrans_gag	NA		NA	NA	1.15e-62	199	COG2801@1|root,KOG0017@2759|Eukaryota,37UEI@33090|Viridiplantae,3GGWY@35493|Streptophyta	35493|Streptophyta	L	NA	NA	NA	NA	NA	NA	NA	NA
Saltissima_DN101265_c0_g2	3649.evm.model.supercontig_36.68	Carica papaya	NA	Belongs to the GPI family	PGI	GO:0002376,GO:0003674,GO:0003824,GO:0004347,GO:0005575,GO:0005622,GO:0005623,GO:0005737,GO:0005829,GO:0005975,GO:0005996,GO:0006006,GO:0006082,GO:0006090,GO:0006091,GO:0006094,GO:0006096,GO:0006139,GO:0006163,GO:0006164,GO:0006165,GO:0006725,GO:0006732,GO:0006733,GO:0006753,GO:0006754,GO:0006757,GO:0006793,GO:0006796,GO:0006807,GO:0006950,GO:0006952,GO:0006955,GO:0008150,GO:0008152,GO:0009056,GO:…	molecular_function, catalytic activity, glucose-6-phosphate isomerase activity, cellular_component, intracellular anatomical structure, cytoplasm, cytosol, carbohydrate metabolic process, monosaccharide metabolic process, glucose metabolic process, pyruvate metabolic process, gluconeogenesis, glycolytic process, nucleobase-containing compound metabolic process, purine nucleotide biosynthetic proc…	ko:K01810	ko00010,ko00030,ko00500,ko00520,ko01100,ko01110,ko01120,ko01130,ko01200,map00010,map00030,map00500,map00520,map01100,map01110,map01120,map01130,map01200	2.46e-14	72.8	COG0166@1|root,KOG2446@2759|Eukaryota,37IKD@33090|Viridiplantae,3GE64@35493|Streptophyta,3HR5N@3699|Brassicales	35493|Streptophyta	G	5.3.1.9	M00001,M00004,M00114	R02739,R02740,R03321	RC00376,RC00563	ko00000,ko00001,ko00002,ko01000,ko04147	NA	NA	NA
Saltissima_DN10126_c0_g1	29760.VIT_04s0069g00790.t01	Vitis vinifera	NA	cyclic nucleotide-gated ion channel	Ion_trans	GO:0003674,GO:0005215,GO:0005216,GO:0005244,GO:0005249,GO:0005261,GO:0005267,GO:0005575,GO:0005623,GO:0005886,GO:0005887,GO:0006810,GO:0006811,GO:0006812,GO:0006813,GO:0008150,GO:0008324,GO:0009987,GO:0015075,GO:0015077,GO:0015079,GO:0015267,GO:0015318,GO:0015672,GO:0016020,GO:0016021,GO:0022803,GO:0022832,GO:0022836,GO:0022838,GO:0022839,GO:0022843,GO:0022857,GO:0022890,GO:0030001,GO:0031224,GO:…	molecular_function, transporter activity, monoatomic ion channel activity, voltage-gated potassium channel activity, monoatomic cation channel activity, potassium channel activity, cellular_component, plasma membrane, transport, monoatomic ion transport, monoatomic cation transport, potassium ion transport, biological_process, monoatomic cation transmembrane transporter activity, monoatomic ion t…	ko:K05391	ko04626,map04626	8.47e-59	199	KOG0498@1|root,KOG0498@2759|Eukaryota,37M4X@33090|Viridiplantae,3GCEZ@35493|Streptophyta	35493|Streptophyta	P	NA	NA	NA	NA	ko00000,ko00001,ko04040	1.A.1.5	NA	NA
Saltissima_DN101272_c1_g1	4113.PGSC0003DMT400078468	Solanum tuberosum	NA	BING4CT (NUC141) domain	WD40	NA		ko:K14768	NA	1.38e-58	192	KOG1272@1|root,KOG1272@2759|Eukaryota,37I46@33090|Viridiplantae,3GCSP@35493|Streptophyta,44EF5@71274|asterids	71274|asterids	A	NA	NA	NA	NA	ko00000,ko03009	NA	NA	NA
Saltissima_DN101273_c0_g1	248742.XP_005644688.1	Coccomyxa subellipsoidea	NA	CoA-transferase family III	CoA_transf_3	NA		NA	NA	0.000177	44.3	COG1804@1|root,KOG3957@2759|Eukaryota,37YU1@33090|Viridiplantae,34KNW@3041|Chlorophyta	33090|Viridiplantae	I	NA	NA	NA	NA	NA	NA	NA	NA
Saltissima_DN10127_c0_g1	4096.XP_009787634.1	Nicotiana sylvestris	NA	Novel plant snare	NA	NA		ko:K08494	NA	8.53e-66	206	2CMUZ@1|root,2QS41@2759|Eukaryota,37JQH@33090|Viridiplantae,3GA3M@35493|Streptophyta,44HZX@71274|asterids	71274|asterids	U	NA	NA	NA	NA	ko00000,ko04131	NA	NA	NA
Saltissima_DN101287_c0_g1	50452.A0A087GCA0	Arabis alpina	NA	Pentatricopeptide repeat-containing protein	NA	GO:0000003,GO:0003006,GO:0003674,GO:0003676,GO:0003723,GO:0003824,GO:0004518,GO:0004519,GO:0005488,GO:0005575,GO:0005622,GO:0005623,GO:0005737,GO:0006139,GO:0006725,GO:0006807,GO:0007275,GO:0008150,GO:0008152,GO:0009451,GO:0009507,GO:0009536,GO:0009790,GO:0009791,GO:0009793,GO:0009987,GO:0010154,GO:0016070,GO:0016787,GO:0016788,GO:0022414,GO:0032501,GO:0032502,GO:0034641,GO:0043170,GO:0043226,GO:…	developmental process involved in reproduction, molecular_function, nucleic acid binding, RNA binding, catalytic activity, nuclease activity, endonuclease activity, cellular_component, intracellular anatomical structure, cytoplasm, nucleobase-containing compound metabolic process, multicellular organism development, biological_process, metabolic process, RNA modification, chloroplast, plastid, em…	ko:K03327	NA	2.81e-61	209	COG2801@1|root,KOG4197@1|root,KOG0017@2759|Eukaryota,KOG4197@2759|Eukaryota,37T3W@33090|Viridiplantae,3GFKG@35493|Streptophyta,3HSRZ@3699|Brassicales	35493|Streptophyta	L	NA	NA	NA	NA	ko00000,ko02000	2.A.66.1	NA	NA
Saltissima_DN10128_c0_g1	264402.Cagra.1681s0035.1.p	Capsella grandiflora	NA	Domain of unknown function	NA	NA		NA	NA	1.28e-12	68.9	COG0666@1|root,KOG0504@2759|Eukaryota,37KGU@33090|Viridiplantae,3GGX6@35493|Streptophyta,3HS5H@3699|Brassicales	35493|Streptophyta	S	NA	NA	NA	NA	NA	NA	NA	NA
Saltissima_DN101292_c0_g1	161934.XP_010677765.1	Beta vulgaris	NA	Reverse transcriptase (RNA-dependent DNA polymerase)	RVT_1	NA		NA	NA	6.91e-123	392	COG2801@1|root,KOG0017@2759|Eukaryota,37MKC@33090|Viridiplantae,3GHQ7@35493|Streptophyta	35493|Streptophyta	L	NA	NA	NA	NA	NA	NA	NA	NA
Saltissima_DN101292_c1_g1	161934.XP_010683813.1	Beta vulgaris	NA	Uncharacterized protein K02A2.6-like	NA	NA		NA	NA	1.24e-32	124	COG2801@1|root,KOG0017@2759|Eukaryota,37R6P@33090|Viridiplantae,3G8BW@35493|Streptophyta	35493|Streptophyta	E	NA	NA	NA	NA	NA	NA	NA	NA
Saltissima_DN101293_c0_g1	3750.XP_008343593.1	Malus domestica	NA	2-oxoglutarate dehydrogenase	OxoGdeHyase_C,Transket_pyr	GO:0003674,GO:0003824,GO:0004591,GO:0005575,GO:0005622,GO:0005623,GO:0005737,GO:0005739,GO:0005759,GO:0005947,GO:0006082,GO:0006091,GO:0006099,GO:0006101,GO:0008150,GO:0008152,GO:0009060,GO:0009353,GO:0009987,GO:0015980,GO:0016491,GO:0016624,GO:0016903,GO:0016999,GO:0017144,GO:0019752,GO:0030062,GO:0031974,GO:0032991,GO:0043226,GO:0043227,GO:0043229,GO:0043231,GO:0043233,GO:0043436,GO:0044237,GO:…	molecular_function, catalytic activity, oxoglutarate dehydrogenase (succinyl-transferring) activity, cellular_component, intracellular anatomical structure, cytoplasm, mitochondrion, mitochondrial matrix, tricarboxylic acid cycle, citrate metabolic process, biological_process, metabolic process, aerobic respiration, oxidoreductase activity, oxidoreductase activity, acting on the aldehyde or oxo g…	ko:K00164	ko00020,ko00310,ko00380,ko01100,ko01110,ko01120,ko01130,ko01200,map00020,map00310,map00380,map01100,map01110,map01120,map01130,map01200	2.32e-168	491	COG0567@1|root,KOG0450@2759|Eukaryota,37MIR@33090|Viridiplantae,3GGCN@35493|Streptophyta,4JFA4@91835|fabids	35493|Streptophyta	C	1.2.4.2	M00009,M00011,M00032	R00621,R01933,R01940,R03316,R08549	RC00004,RC00027,RC00627,RC02743,RC02833,RC02883	br01601,ko00000,ko00001,ko00002,ko01000	NA	NA	NA
Saltissima_DN101297_c0_g1	88036.EFJ10223	Selaginella moellendorffii	NA	Fatty acid amide	Amidase	GO:0003674,GO:0003824,GO:0005575,GO:0005622,GO:0005623,GO:0005737,GO:0005773,GO:0005774,GO:0005783,GO:0005794,GO:0005886,GO:0006066,GO:0006576,GO:0006807,GO:0006950,GO:0006952,GO:0008150,GO:0008152,GO:0009308,GO:0009605,GO:0009607,GO:0009617,GO:0009987,GO:0012505,GO:0016020,GO:0016787,GO:0016810,GO:0016811,GO:0031090,GO:0034308,GO:0034641,GO:0042439,GO:0042742,GO:0043207,GO:0043226,GO:0043227,GO:…	molecular_function, catalytic activity, cellular_component, intracellular anatomical structure, cytoplasm, vacuole, vacuolar membrane, endoplasmic reticulum, Golgi apparatus, plasma membrane, alcohol metabolic process, response to stress, defense response, biological_process, metabolic process, amine metabolic process, response to bacterium, endomembrane system, membrane, hydrolase activity, hydr…	NA	NA	2.17e-07	54.7	COG0154@1|root,KOG1211@2759|Eukaryota,37RB9@33090|Viridiplantae,3G9FZ@35493|Streptophyta	35493|Streptophyta	J	NA	NA	NA	NA	NA	NA	NA	NA
Saltissima_DN101298_c0_g1	29760.VIT_19s0014g01720.t01	Vitis vinifera	NA	Belongs to the Ca(2 ) cation antiporter (CaCA) (TC 2.A.19) family	Na_Ca_ex	NA		NA	NA	5.26e-49	178	28J05@1|root,2QRBZ@2759|Eukaryota,37STY@33090|Viridiplantae,3G811@35493|Streptophyta	35493|Streptophyta	S	NA	NA	NA	NA	NA	NA	NA	NA
Saltissima_DN101298_c0_g2	71139.XP_010060649.1	Eucalyptus grandis	NA	Belongs to the Ca(2 ) cation antiporter (CaCA) (TC 2.A.19) family	NA	NA		NA	NA	1.55e-36	137	28J05@1|root,2QRBZ@2759|Eukaryota,37STY@33090|Viridiplantae,3G811@35493|Streptophyta	35493|Streptophyta	S	NA	NA	NA	NA	NA	NA	NA	NA
Saltissima_DN101299_c0_g1	38833.XP_003060292.1	Micromonas pusilla	ASP3	Aminotransferase	Aminotran_1_2	NA		NA	NA	1.48e-74	237	COG0436@1|root,KOG0257@2759|Eukaryota,37HWK@33090|Viridiplantae	33090|Viridiplantae	E	NA	NA	NA	NA	NA	NA	NA	NA
Saltissima_DN10129_c1_g1	71139.XP_010064862.1	Eucalyptus grandis	NA	Belongs to the peroxidase family. Classical plant (class III) peroxidase subfamily	peroxidase	GO:0003674,GO:0003824,GO:0004601,GO:0005575,GO:0005618,GO:0005623,GO:0005911,GO:0008150,GO:0008152,GO:0009505,GO:0009506,GO:0009636,GO:0009664,GO:0009987,GO:0016043,GO:0016209,GO:0016491,GO:0016684,GO:0030054,GO:0030312,GO:0042221,GO:0044464,GO:0045229,GO:0050896,GO:0051716,GO:0055044,GO:0055114,GO:0070887,GO:0071554,GO:0071555,GO:0071669,GO:0071840,GO:0071944,GO:0097237,GO:0098754,GO:0098869,GO:…	molecular_function, catalytic activity, peroxidase activity, cellular_component, cell wall, biological_process, metabolic process, plant-type cell wall, plasmodesma, response to toxic substance, plant-type cell wall organization, cellular component organization, antioxidant activity, oxidoreductase activity, cell junction, response to chemical, symplast, cell wall organization, plant-type cell wa…	ko:K00430	ko00940,ko01100,ko01110,map00940,map01100,map01110	4.6e-62	202	2C0PQ@1|root,2QSS8@2759|Eukaryota,37MDD@33090|Viridiplantae,3GCFX@35493|Streptophyta	35493|Streptophyta	Q	1.11.1.7	NA	R00602,R02596,R03919,R04007,R07443	RC00034	ko00000,ko00001,ko01000	NA	NA	NA
Saltissima_DN1012_c0_g1	4098.XP_009603053.1	Nicotiana tomentosiformis	NA	F-box domain	F-box	NA		NA	NA	2.28e-264	741	2C7VE@1|root,2QR17@2759|Eukaryota,37SXD@33090|Viridiplantae,3GG8G@35493|Streptophyta,44I40@71274|asterids	71274|asterids	S	NA	NA	NA	NA	NA	NA	NA	NA
Saltissima_DN101305_c0_g1	3827.XP_004498085.1	Cicer arietinum	NA	60S ribosomal Protein	Ribosomal_L24e	NA		ko:K02896	ko03010,map03010	1.08e-31	115	COG2075@1|root,KOG1722@2759|Eukaryota,37RC6@33090|Viridiplantae,3GE6B@35493|Streptophyta	35493|Streptophyta	J	NA	M00177,M00179	NA	NA	br01610,ko00000,ko00001,ko00002,ko03011	NA	NA	NA
Saltissima_DN101308_c1_g1	3641.EOY02675	Theobroma cacao	NA	Ribosomal protein L2	Ribosomal_L2_C	GO:0000313,GO:0000315,GO:0003674,GO:0003676,GO:0003723,GO:0003735,GO:0005198,GO:0005488,GO:0005575,GO:0005622,GO:0005623,GO:0005737,GO:0005739,GO:0005759,GO:0005761,GO:0005762,GO:0005840,GO:0006412,GO:0006518,GO:0006807,GO:0008150,GO:0008152,GO:0009058,GO:0009059,GO:0009987,GO:0010467,GO:0015934,GO:0019538,GO:0031974,GO:0032543,GO:0032991,GO:0034641,GO:0034645,GO:0043043,GO:0043170,GO:0043226,GO:…	molecular_function, nucleic acid binding, RNA binding, structural constituent of ribosome, structural molecule activity, cellular_component, intracellular anatomical structure, cytoplasm, mitochondrion, mitochondrial matrix, mitochondrial ribosome, mitochondrial large ribosomal subunit, ribosome, translation, peptide metabolic process, biological_process, metabolic process, biosynthetic process, …	NA	NA	2.58e-51	165	COG0090@1|root,KOG0438@2759|Eukaryota,37U0V@33090|Viridiplantae,3GI5P@35493|Streptophyta	35493|Streptophyta	J	NA	NA	NA	NA	NA	NA	NA	NA
Saltissima_DN101310_c0_g2	3880.AET02638	Medicago truncatula	NA	NA	NA	NA		NA	NA	1.54e-12	66.2	2C61A@1|root,2SYWW@2759|Eukaryota,3824R@33090|Viridiplantae,3GS1G@35493|Streptophyta	3880.AET02638|-	NA	NA	NA	NA	NA	NA	NA	NA	NA
Saltissima_DN101314_c2_g1	3649.evm.model.supercontig_13.202	Carica papaya	NA	respiratory burst oxidase	NAD_binding_6	GO:0003674,GO:0003824,GO:0005575,GO:0005623,GO:0005886,GO:0005887,GO:0006091,GO:0007275,GO:0007584,GO:0008150,GO:0008152,GO:0009060,GO:0009605,GO:0009653,GO:0009888,GO:0009987,GO:0009991,GO:0010015,GO:0010033,GO:0010053,GO:0010243,GO:0014070,GO:0014074,GO:0015980,GO:0016020,GO:0016021,GO:0016174,GO:0016491,GO:0016651,GO:0022622,GO:0030154,GO:0031224,GO:0031226,GO:0031667,GO:0032501,GO:0032502,GO:…	molecular_function, catalytic activity, cellular_component, plasma membrane, multicellular organism development, response to nutrient, biological_process, metabolic process, aerobic respiration, anatomical structure morphogenesis, tissue development, root morphogenesis, root epidermal cell differentiation, membrane, NAD(P)H oxidase H2O2-forming activity, oxidoreductase activity, oxidoreductase ac…	ko:K13447	ko04016,ko04626,map04016,map04626	7.22e-56	191	KOG0039@1|root,KOG0039@2759|Eukaryota,37KYK@33090|Viridiplantae,3G87H@35493|Streptophyta,3HN52@3699|Brassicales	35493|Streptophyta	PQ	NA	NA	NA	NA	ko00000,ko00001,ko01000	NA	NA	NA
Saltissima_DN101315_c0_g2	4098.XP_009623514.1	Nicotiana tomentosiformis	NA	Belongs to the glycosyltransferase 8 family	NA	NA		ko:K13648	ko00520,map00520	9.26e-33	127	28J2P@1|root,2QREV@2759|Eukaryota,37NQ6@33090|Viridiplantae,3GG9D@35493|Streptophyta,44D0X@71274|asterids	71274|asterids	G	2.4.1.43	NA	R05191	RC00005	ko00000,ko00001,ko01000,ko01003	NA	GT8	NA
Saltissima_DN101317_c1_g1	3649.evm.model.supercontig_33.15	Carica papaya	NA	Purple acid phosphatase	Metallophos_C	GO:0003674,GO:0003824,GO:0003993,GO:0006793,GO:0006796,GO:0008150,GO:0008152,GO:0009987,GO:0016311,GO:0016787,GO:0016788,GO:0016791,GO:0042578,GO:0044237	molecular_function, catalytic activity, acid phosphatase activity, phosphorus metabolic process, phosphate-containing compound metabolic process, biological_process, metabolic process, dephosphorylation, hydrolase activity, hydrolase activity, acting on ester bonds, phosphatase activity	ko:K22390	NA	1.21e-59	193	COG1409@1|root,KOG1378@2759|Eukaryota,37IU0@33090|Viridiplantae,3G90S@35493|Streptophyta,3HRK0@3699|Brassicales	35493|Streptophyta	G	NA	NA	NA	NA	ko00000	NA	NA	NA
Saltissima_DN101319_c2_g1	3880.AET02494	Medicago truncatula	NA	zinc-binding in reverse transcriptase	zf-RVT	NA		NA	NA	7.08e-16	80.9	KOG1075@1|root,KOG1075@2759|Eukaryota,38A1A@33090|Viridiplantae,3GQZ8@35493|Streptophyta	35493|Streptophyta	S	NA	NA	NA	NA	NA	NA	NA	NA
Saltissima_DN10131_c0_g1	4096.XP_009773940.1	Nicotiana sylvestris	NA	U-box domain-containing protein	NA	NA		NA	NA	1.17e-62	213	COG0515@1|root,2QQ1P@2759|Eukaryota,37P4S@33090|Viridiplantae,3GDRJ@35493|Streptophyta,44FXA@71274|asterids	71274|asterids	T	NA	NA	NA	NA	NA	NA	NA	NA
Saltissima_DN101321_c2_g1	3659.XP_004142882.1	Cucumis sativus	NA	Protein of unknown function (DUF620)	DUF620	NA		NA	NA	2.11e-79	245	2CDMM@1|root,2QQ84@2759|Eukaryota,37MHN@33090|Viridiplantae,3GAZ1@35493|Streptophyta,4JMC4@91835|fabids	35493|Streptophyta	S	NA	NA	NA	NA	NA	NA	NA	NA
Saltissima_DN101323_c0_g1	161934.XP_010693204.1	Beta vulgaris	NA	Reverse transcriptase (RNA-dependent DNA polymerase)	RVT_1,RVT_3,Retrotrans_gag,rve	NA		NA	NA	0	1118	COG2801@1|root,KOG0017@2759|Eukaryota,37MKC@33090|Viridiplantae,3GHQ7@35493|Streptophyta	35493|Streptophyta	L	NA	NA	NA	NA	NA	NA	NA	NA
Saltissima_DN101324_c0_g1	4098.XP_009602921.1	Nicotiana tomentosiformis	NA	Putative GTP-ase activating proteins for the small GTPase, ARF	NA	NA		ko:K12486	ko04144,map04144	5.43e-36	131	COG5347@1|root,KOG1030@1|root,KOG0703@2759|Eukaryota,KOG1030@2759|Eukaryota,37PMM@33090|Viridiplantae,3G8MJ@35493|Streptophyta,44DU0@71274|asterids	71274|asterids	T	NA	NA	NA	NA	ko00000,ko00001,ko04131	NA	NA	NA
Saltissima_DN101324_c1_g1	3641.EOY19880	Theobroma cacao	NA	ADP-ribosylation factor GTPase-activating protein	C2	NA		ko:K12486	ko04144,map04144	1.11e-57	188	COG5347@1|root,KOG1030@1|root,KOG0703@2759|Eukaryota,KOG1030@2759|Eukaryota,37PMM@33090|Viridiplantae,3G8MJ@35493|Streptophyta	35493|Streptophyta	T	NA	NA	NA	NA	ko00000,ko00001,ko04131	NA	NA	NA
Saltissima_DN101327_c0_g1	102107.XP_008221928.1	Prunus mume	NA	Coilin N-terminus	NA	GO:0003674,GO:0003676,GO:0003723,GO:0005488,GO:0006139,GO:0006396,GO:0006725,GO:0006807,GO:0008150,GO:0008152,GO:0009987,GO:0010467,GO:0016070,GO:0017069,GO:0030619,GO:0030620,GO:0034641,GO:0043170,GO:0044237,GO:0044238,GO:0046483,GO:0071704,GO:0090304,GO:0097159,GO:1901360,GO:1901363	molecular_function, nucleic acid binding, RNA binding, nucleobase-containing compound metabolic process, RNA processing, biological_process, metabolic process, gene expression, RNA metabolic process, snRNA binding, U1 snRNA binding, U2 snRNA binding, primary metabolic process	ko:K13150	NA	1.52e-07	52.8	2CND1@1|root,2QVBB@2759|Eukaryota,37KDR@33090|Viridiplantae,3G93U@35493|Streptophyta,4JGBP@91835|fabids	35493|Streptophyta	S	NA	NA	NA	NA	ko00000,ko03041	NA	NA	NA
Saltissima_DN101332_c1_g1	3659.XP_004145727.1	Cucumis sativus	NA	Pentatricopeptide repeat-containing protein	NA	GO:0003674,GO:0003676,GO:0003723,GO:0003824,GO:0004518,GO:0004519,GO:0005488,GO:0005575,GO:0005622,GO:0005623,GO:0005737,GO:0005739,GO:0006139,GO:0006725,GO:0006807,GO:0008150,GO:0008152,GO:0009451,GO:0009987,GO:0016070,GO:0016787,GO:0016788,GO:0034641,GO:0043170,GO:0043226,GO:0043227,GO:0043229,GO:0043231,GO:0043412,GO:0044237,GO:0044238,GO:0044424,GO:0044444,GO:0044464,GO:0046483,GO:0071704,GO:…	molecular_function, nucleic acid binding, RNA binding, catalytic activity, nuclease activity, endonuclease activity, cellular_component, intracellular anatomical structure, cytoplasm, mitochondrion, nucleobase-containing compound metabolic process, biological_process, metabolic process, RNA modification, RNA metabolic process, hydrolase activity, hydrolase activity, acting on ester bonds, membran…	NA	NA	3.69e-43	155	COG2801@1|root,KOG4197@1|root,KOG0017@2759|Eukaryota,KOG4197@2759|Eukaryota,37PAM@33090|Viridiplantae,3GGGF@35493|Streptophyta,4JN68@91835|fabids	35493|Streptophyta	L	NA	NA	NA	NA	NA	NA	NA	NA
Saltissima_DN101338_c0_g3	4558.Sb01g040670.1	Sorghum bicolor	NA	Belongs to the HisA HisF family	GATase	GO:0000105,GO:0005575,GO:0005622,GO:0005623,GO:0005737,GO:0006082,GO:0006520,GO:0006547,GO:0006725,GO:0006807,GO:0008150,GO:0008152,GO:0008652,GO:0009058,GO:0009507,GO:0009532,GO:0009536,GO:0009570,GO:0009987,GO:0016053,GO:0018130,GO:0019438,GO:0019752,GO:0034641,GO:0043226,GO:0043227,GO:0043229,GO:0043231,GO:0043436,GO:0044237,GO:0044238,GO:0044249,GO:0044281,GO:0044283,GO:0044422,GO:0044424,GO:…	L-histidine biosynthetic process, cellular_component, intracellular anatomical structure, cytoplasm, amino acid metabolic process, biological_process, metabolic process, amino acid biosynthetic process, biosynthetic process, chloroplast, plastid stroma, plastid, chloroplast stroma, carboxylic acid metabolic process, membrane-bounded organelle, intracellular organelle, intracellular membrane-bound…	ko:K01663	ko00340,ko01100,ko01110,ko01230,map00340,map01100,map01110,map01230	2.3e-18	84.7	COG0107@1|root,KOG0623@2759|Eukaryota,37JTY@33090|Viridiplantae,3GDHI@35493|Streptophyta,3KQEQ@4447|Liliopsida,3I32Y@38820|Poales	35493|Streptophyta	E	NA	M00026	R04558	RC00010,RC01190,RC01943	ko00000,ko00001,ko00002,ko01000	NA	NA	NA
Saltissima_DN10133_c1_g4	57918.XP_004293305.1	Fragaria vesca	NA	The glycine cleavage system catalyzes the degradation of glycine	GCV_T	GO:0005575,GO:0005576,GO:0005622,GO:0005623,GO:0005737,GO:0005739,GO:0005829,GO:0005840,GO:0008150,GO:0009507,GO:0009526,GO:0009532,GO:0009534,GO:0009536,GO:0009570,GO:0009579,GO:0009941,GO:0010035,GO:0010038,GO:0016020,GO:0022626,GO:0031967,GO:0031975,GO:0031976,GO:0031984,GO:0032991,GO:0042221,GO:0043226,GO:0043227,GO:0043228,GO:0043229,GO:0043231,GO:0043232,GO:0044422,GO:0044424,GO:0044434,GO:…	cellular_component, extracellular region, intracellular anatomical structure, cytoplasm, mitochondrion, cytosol, ribosome, biological_process, chloroplast, plastid envelope, plastid stroma, chloroplast thylakoid, plastid, chloroplast stroma, thylakoid, chloroplast envelope, response to metal ion, membrane, cytosolic ribosome, protein-containing complex, response to chemical, membrane-bounded orga…	ko:K00605	ko00260,ko00630,ko00670,ko01100,ko01110,ko01130,ko01200,map00260,map00630,map00670,map01100,map01110,map01130,map01200	2.2e-97	291	COG0404@1|root,KOG2770@2759|Eukaryota,37QA3@33090|Viridiplantae,3GGPD@35493|Streptophyta,4JIK2@91835|fabids	35493|Streptophyta	E	2.1.2.10	M00532	R01221,R02300,R04125	RC00022,RC00069,RC00183,RC02834	ko00000,ko00001,ko00002,ko01000	NA	NA	NA
Saltissima_DN10133_c2_g1	3656.XP_008440909.1	Cucumis melo	NA	The glycine cleavage system catalyzes the degradation of glycine	GCV_T,GCV_T_C	GO:0005575,GO:0005576,GO:0005622,GO:0005623,GO:0005737,GO:0005739,GO:0005829,GO:0005840,GO:0008150,GO:0009507,GO:0009526,GO:0009532,GO:0009534,GO:0009536,GO:0009570,GO:0009579,GO:0009941,GO:0010035,GO:0010038,GO:0016020,GO:0022626,GO:0031967,GO:0031975,GO:0031976,GO:0031984,GO:0032991,GO:0042221,GO:0043226,GO:0043227,GO:0043228,GO:0043229,GO:0043231,GO:0043232,GO:0044422,GO:0044424,GO:0044434,GO:…	cellular_component, extracellular region, intracellular anatomical structure, cytoplasm, mitochondrion, cytosol, ribosome, biological_process, chloroplast, plastid envelope, plastid stroma, chloroplast thylakoid, plastid, chloroplast stroma, thylakoid, chloroplast envelope, response to metal ion, membrane, cytosolic ribosome, protein-containing complex, response to chemical, membrane-bounded orga…	ko:K00605	ko00260,ko00630,ko00670,ko01100,ko01110,ko01130,ko01200,map00260,map00630,map00670,map01100,map01110,map01130,map01200	7.55e-93	279	COG0404@1|root,KOG2770@2759|Eukaryota,37QA3@33090|Viridiplantae,3GGPD@35493|Streptophyta,4JIK2@91835|fabids	35493|Streptophyta	E	2.1.2.10	M00532	R01221,R02300,R04125	RC00022,RC00069,RC00183,RC02834	ko00000,ko00001,ko00002,ko01000	NA	NA	NA
Saltissima_DN10133_c3_g1	57918.XP_004293305.1	Fragaria vesca	NA	The glycine cleavage system catalyzes the degradation of glycine	GCV_T	GO:0005575,GO:0005576,GO:0005622,GO:0005623,GO:0005737,GO:0005739,GO:0005829,GO:0005840,GO:0008150,GO:0009507,GO:0009526,GO:0009532,GO:0009534,GO:0009536,GO:0009570,GO:0009579,GO:0009941,GO:0010035,GO:0010038,GO:0016020,GO:0022626,GO:0031967,GO:0031975,GO:0031976,GO:0031984,GO:0032991,GO:0042221,GO:0043226,GO:0043227,GO:0043228,GO:0043229,GO:0043231,GO:0043232,GO:0044422,GO:0044424,GO:0044434,GO:…	cellular_component, extracellular region, intracellular anatomical structure, cytoplasm, mitochondrion, cytosol, ribosome, biological_process, chloroplast, plastid envelope, plastid stroma, chloroplast thylakoid, plastid, chloroplast stroma, thylakoid, chloroplast envelope, response to metal ion, membrane, cytosolic ribosome, protein-containing complex, response to chemical, membrane-bounded orga…	ko:K00605	ko00260,ko00630,ko00670,ko01100,ko01110,ko01130,ko01200,map00260,map00630,map00670,map01100,map01110,map01130,map01200	6.37e-120	349	COG0404@1|root,KOG2770@2759|Eukaryota,37QA3@33090|Viridiplantae,3GGPD@35493|Streptophyta,4JIK2@91835|fabids	35493|Streptophyta	E	2.1.2.10	M00532	R01221,R02300,R04125	RC00022,RC00069,RC00183,RC02834	ko00000,ko00001,ko00002,ko01000	NA	NA	NA
Saltissima_DN101341_c1_g1	4572.TRIUR3_26779-P1	Triticum urartu	PANC	Pantoate-beta-alanine ligase	Pantoate_ligase	GO:0000003,GO:0003006,GO:0003674,GO:0003824,GO:0004592,GO:0005488,GO:0005515,GO:0005575,GO:0005622,GO:0005623,GO:0005737,GO:0005829,GO:0006082,GO:0006520,GO:0006573,GO:0006575,GO:0006732,GO:0006766,GO:0006767,GO:0006807,GO:0007275,GO:0008150,GO:0008152,GO:0009058,GO:0009081,GO:0009108,GO:0009110,GO:0009790,GO:0009791,GO:0009793,GO:0009987,GO:0010154,GO:0015939,GO:0015940,GO:0016053,GO:0016874,GO:…	developmental process involved in reproduction, molecular_function, catalytic activity, pantoate-beta-alanine ligase activity, protein binding, cellular_component, intracellular anatomical structure, cytoplasm, cytosol, amino acid metabolic process, valine metabolic process, multicellular organism development, biological_process, metabolic process, biosynthetic process, branched-chain amino acid …	ko:K01918	ko00410,ko00770,ko01100,ko01110,map00410,map00770,map01100,map01110	9.85e-42	144	COG0414@1|root,KOG3042@2759|Eukaryota,37KSZ@33090|Viridiplantae,3GGVQ@35493|Streptophyta,3KM1D@4447|Liliopsida,3IEI1@38820|Poales	35493|Streptophyta	H	6.3.2.1	M00119	R02473	RC00096,RC00141	ko00000,ko00001,ko00002,ko01000	NA	NA	NA
Saltissima_DN101352_c0_g1	102107.XP_008238381.1	Prunus mume	NA	Vesicle-associated protein	Motile_Sperm	GO:0005575,GO:0005622,GO:0005623,GO:0005737,GO:0005783,GO:0005886,GO:0012505,GO:0016020,GO:0043226,GO:0043227,GO:0043229,GO:0043231,GO:0044424,GO:0044444,GO:0044464,GO:0071944	cellular_component, intracellular anatomical structure, cytoplasm, endoplasmic reticulum, plasma membrane, endomembrane system, membrane, membrane-bounded organelle, intracellular organelle, intracellular membrane-bounded organelle, cell periphery	NA	NA	1.44e-68	212	COG5066@1|root,KOG0439@2759|Eukaryota,37Q39@33090|Viridiplantae,3GFT4@35493|Streptophyta,4JGSP@91835|fabids	35493|Streptophyta	U	NA	NA	NA	NA	NA	NA	NA	NA
Saltissima_DN101352_c0_g2	102107.XP_008238381.1	Prunus mume	NA	Vesicle-associated protein	Motile_Sperm	GO:0005575,GO:0005622,GO:0005623,GO:0005737,GO:0005783,GO:0005886,GO:0012505,GO:0016020,GO:0043226,GO:0043227,GO:0043229,GO:0043231,GO:0044424,GO:0044444,GO:0044464,GO:0071944	cellular_component, intracellular anatomical structure, cytoplasm, endoplasmic reticulum, plasma membrane, endomembrane system, membrane, membrane-bounded organelle, intracellular organelle, intracellular membrane-bounded organelle, cell periphery	NA	NA	5.19e-81	242	COG5066@1|root,KOG0439@2759|Eukaryota,37Q39@33090|Viridiplantae,3GFT4@35493|Streptophyta,4JGSP@91835|fabids	35493|Streptophyta	U	NA	NA	NA	NA	NA	NA	NA	NA
Saltissima_DN101356_c0_g1	4577.GRMZM6G220418_P01	Zea mays	NA	Hydrolyzes acetyl esters in homogalacturonan regions of pectin. In type I primary cell wall, galacturonic acid residues of pectin can be acetylated at the O-2 and O-3 positions. Decreasing the degree of acetylation of pectin gels in vitro alters their physical properties	PAE	GO:0003674,GO:0003824,GO:0005575,GO:0005618,GO:0005623,GO:0008150,GO:0009505,GO:0009987,GO:0016043,GO:0016787,GO:0016788,GO:0030312,GO:0044464,GO:0045229,GO:0052689,GO:0052793,GO:0071554,GO:0071555,GO:0071840,GO:0071944	molecular_function, catalytic activity, cellular_component, cell wall, biological_process, plant-type cell wall, cellular component organization, hydrolase activity, hydrolase activity, acting on ester bonds, carboxylic ester hydrolase activity, pectin acetylesterase activity, cell wall organization, cell periphery	ko:K19882	ko04310,map04310	6.17e-60	191	KOG4287@1|root,KOG4287@2759|Eukaryota,37IZG@33090|Viridiplantae,3GDMD@35493|Streptophyta,3KVVD@4447|Liliopsida,3IGRB@38820|Poales	35493|Streptophyta	M	3.1.1.98	NA	R11202	RC00020,RC00041	ko00000,ko00001,ko01000	NA	NA	NA
Saltissima_DN101358_c0_g1	3988.XP_002526718.1	Ricinus communis	NA	zinc finger CCCH domain-containing protein	Ank	GO:0003674,GO:0003700,GO:0005575,GO:0005622,GO:0005623,GO:0005634,GO:0005737,GO:0006355,GO:0008150,GO:0009889,GO:0010468,GO:0010556,GO:0019219,GO:0019222,GO:0031323,GO:0031326,GO:0043226,GO:0043227,GO:0043229,GO:0043231,GO:0044424,GO:0044464,GO:0050789,GO:0050794,GO:0051171,GO:0051252,GO:0060255,GO:0065007,GO:0080090,GO:0140110,GO:1903506,GO:2000112,GO:2001141	molecular_function, DNA-binding transcription factor activity, cellular_component, intracellular anatomical structure, nucleus, cytoplasm, regulation of DNA-templated transcription, biological_process, regulation of biosynthetic process, regulation of gene expression, regulation of metabolic process, membrane-bounded organelle, intracellular organelle, intracellular membrane-bounded organelle, re…	NA	NA	2.13e-64	213	KOG1595@1|root,KOG1595@2759|Eukaryota,37NJJ@33090|Viridiplantae,3GDI4@35493|Streptophyta,4JKDY@91835|fabids	35493|Streptophyta	S	NA	NA	NA	NA	NA	NA	NA	NA
Saltissima_DN10135_c0_g1	4155.Migut.K01134.1.p	Erythranthe guttata	NA	Belongs to the MCM family	MCM,MCM2_N,MCM_N,MCM_OB	NA		ko:K02540	ko03030,ko04110,ko04111,ko04113,map03030,map04110,map04111,map04113	0	1068	COG1241@1|root,KOG0477@2759|Eukaryota,37PF1@33090|Viridiplantae,3GESR@35493|Streptophyta,44GUZ@71274|asterids	71274|asterids	L	3.6.4.12	M00285	NA	NA	ko00000,ko00001,ko00002,ko01000,ko03032,ko03036	NA	NA	NA
Saltissima_DN101360_c0_g1	4155.Migut.J00929.1.p	Erythranthe guttata	NA	isoform X1	NA	NA		NA	NA	7.89e-06	48.1	COG0666@1|root,COG2801@1|root,KOG0017@2759|Eukaryota,KOG0504@2759|Eukaryota,37HEY@33090|Viridiplantae,3G9UH@35493|Streptophyta,44NVE@71274|asterids	71274|asterids	L	NA	NA	NA	NA	NA	NA	NA	NA
Saltissima_DN10136_c0_g1	3750.XP_008340734.1	Malus domestica	NA	Belongs to the syntaxin family	SNARE,Syntaxin	GO:0000149,GO:0000325,GO:0003674,GO:0005484,GO:0005488,GO:0005515,GO:0005575,GO:0005622,GO:0005623,GO:0005737,GO:0005773,GO:0005774,GO:0006810,GO:0006886,GO:0006906,GO:0006996,GO:0008104,GO:0008150,GO:0009605,GO:0009606,GO:0009628,GO:0009629,GO:0009630,GO:0009657,GO:0009660,GO:0009705,GO:0009959,GO:0009987,GO:0010118,GO:0012505,GO:0015031,GO:0015833,GO:0016020,GO:0016021,GO:0016043,GO:0016050,GO:…	SNARE binding, plant-type vacuole, molecular_function, SNAP receptor activity, protein binding, cellular_component, intracellular anatomical structure, cytoplasm, vacuole, vacuolar membrane, transport, intracellular protein transport, vesicle fusion, organelle organization, protein localization, biological_process, tropism, response to abiotic stimulus, response to gravity, gravitropism, plastid …	ko:K08488	ko04130,ko04145,map04130,map04145	1.08e-58	187	COG5325@1|root,KOG0811@2759|Eukaryota,37PJK@33090|Viridiplantae,3G7ZP@35493|Streptophyta,4JI1T@91835|fabids	35493|Streptophyta	U	NA	NA	NA	NA	ko00000,ko00001,ko04131,ko04147	NA	NA	NA
Saltissima_DN101370_c0_g2	981085.XP_010090120.1	Morus notabilis	NA	Mechanosensitive ion channel protein 10-like	NA	GO:0000302,GO:0003674,GO:0005215,GO:0005575,GO:0005623,GO:0005886,GO:0006810,GO:0006811,GO:0006820,GO:0006950,GO:0006979,GO:0007275,GO:0007568,GO:0008150,GO:0008219,GO:0008381,GO:0009581,GO:0009582,GO:0009605,GO:0009612,GO:0009628,GO:0009987,GO:0010150,GO:0012501,GO:0015267,GO:0016020,GO:0022803,GO:0022836,GO:0022857,GO:0032501,GO:0032502,GO:0033554,GO:0034599,GO:0034614,GO:0036473,GO:0042221,GO:…	response to reactive oxygen species, molecular_function, transporter activity, cellular_component, plasma membrane, transport, monoatomic ion transport, monoatomic anion transport, response to stress, response to oxidative stress, multicellular organism development, biological_process, cell death, mechanosensitive monoatomic ion channel activity, response to mechanical stimulus, response to abiot…	ko:K22048	NA	9.39e-18	82	COG0668@1|root,KOG4629@2759|Eukaryota,37JVN@33090|Viridiplantae,3G8IH@35493|Streptophyta,4JD3K@91835|fabids	35493|Streptophyta	M	NA	NA	NA	NA	ko00000,ko02000	1.A.23.4	NA	NA
Saltissima_DN101371_c0_g3	225117.XP_009349251.1	Pyrus x bretschneideri	NA	Fatty acid amide	Amidase	GO:0003674,GO:0003824,GO:0005575,GO:0005622,GO:0005623,GO:0005737,GO:0005773,GO:0005774,GO:0005783,GO:0005794,GO:0005886,GO:0006066,GO:0006576,GO:0006807,GO:0006950,GO:0006952,GO:0008150,GO:0008152,GO:0009308,GO:0009605,GO:0009607,GO:0009617,GO:0009987,GO:0012505,GO:0016020,GO:0016787,GO:0016810,GO:0016811,GO:0031090,GO:0034308,GO:0034641,GO:0042439,GO:0042742,GO:0043207,GO:0043226,GO:0043227,GO:…	molecular_function, catalytic activity, cellular_component, intracellular anatomical structure, cytoplasm, vacuole, vacuolar membrane, endoplasmic reticulum, Golgi apparatus, plasma membrane, alcohol metabolic process, response to stress, defense response, biological_process, metabolic process, amine metabolic process, response to bacterium, endomembrane system, membrane, hydrolase activity, hydr…	NA	NA	1.73e-40	147	COG0154@1|root,KOG1211@2759|Eukaryota,37RB9@33090|Viridiplantae,3G9FZ@35493|Streptophyta,4JDRP@91835|fabids	35493|Streptophyta	J	NA	NA	NA	NA	NA	NA	NA	NA
Saltissima_DN101374_c0_g1	3750.XP_008354845.1	Malus domestica	NA	Transketolase	Transketolase_N	GO:0003674,GO:0003824,GO:0004802,GO:0005575,GO:0005622,GO:0005623,GO:0005737,GO:0009507,GO:0009534,GO:0009535,GO:0009536,GO:0009579,GO:0016020,GO:0016740,GO:0016744,GO:0031976,GO:0031984,GO:0034357,GO:0042651,GO:0043226,GO:0043227,GO:0043229,GO:0043231,GO:0044422,GO:0044424,GO:0044434,GO:0044435,GO:0044436,GO:0044444,GO:0044446,GO:0044464,GO:0055035	molecular_function, catalytic activity, transketolase activity, cellular_component, intracellular anatomical structure, cytoplasm, chloroplast, chloroplast thylakoid, chloroplast thylakoid membrane, plastid, thylakoid, membrane, transferase activity, transketolase or transaldolase activity, thylakoid membrane, membrane-bounded organelle, intracellular organelle, intracellular membrane-bounded org…	ko:K00615	ko00030,ko00710,ko01051,ko01100,ko01110,ko01120,ko01130,ko01200,ko01230,map00030,map00710,map01051,map01100,map01110,map01120,map01130,map01200,map01230	1.51e-117	357	COG0021@1|root,KOG0523@2759|Eukaryota,37Q0E@33090|Viridiplantae,3G9CH@35493|Streptophyta,4JMVS@91835|fabids	35493|Streptophyta	G	2.2.1.1	M00004,M00007,M00165,M00167	R01067,R01641,R01830,R06590	RC00032,RC00226,RC00571,RC01560	ko00000,ko00001,ko00002,ko01000	NA	NA	NA
Saltissima_DN101377_c0_g1	29730.Gorai.011G226500.1	Gossypium raimondii	NA	Belongs to the disease resistance NB-LRR family	NA	NA		NA	NA	4.68e-06	48.9	KOG4658@1|root,KOG4658@2759|Eukaryota,37T6F@33090|Viridiplantae,3GB73@35493|Streptophyta	35493|Streptophyta	T	NA	NA	NA	NA	NA	NA	NA	NA
Saltissima_DN101378_c0_g1	2711.XP_006475693.1	Citrus sinensis	NA	Galactose oxidase-like	NA	NA		ko:K20929	NA	1.25e-91	283	28JSA@1|root,2QS5Z@2759|Eukaryota,37MK4@33090|Viridiplantae,3GG46@35493|Streptophyta	35493|Streptophyta	S	1.2.3.15	NA	NA	NA	ko00000,ko01000	NA	NA	NA
Saltissima_DN101378_c0_g2	2711.XP_006475693.1	Citrus sinensis	NA	Galactose oxidase-like	Glyoxal_oxid_N	NA		ko:K20929	NA	4.33e-132	390	28JSA@1|root,2QS5Z@2759|Eukaryota,37MK4@33090|Viridiplantae,3GG46@35493|Streptophyta	35493|Streptophyta	S	1.2.3.15	NA	NA	NA	ko00000,ko01000	NA	NA	NA
Saltissima_DN101378_c0_g3	2711.XP_006475693.1	Citrus sinensis	NA	Galactose oxidase-like	DUF1929,Glyoxal_oxid_N	NA		ko:K20929	NA	6.67e-181	519	28JSA@1|root,2QS5Z@2759|Eukaryota,37MK4@33090|Viridiplantae,3GG46@35493|Streptophyta	35493|Streptophyta	S	1.2.3.15	NA	NA	NA	ko00000,ko01000	NA	NA	NA
Saltissima_DN101378_c1_g1	2711.XP_006475693.1	Citrus sinensis	NA	Galactose oxidase-like	Glyoxal_oxid_N	NA		ko:K20929	NA	2.96e-70	228	28JSA@1|root,2QS5Z@2759|Eukaryota,37MK4@33090|Viridiplantae,3GG46@35493|Streptophyta	35493|Streptophyta	S	1.2.3.15	NA	NA	NA	ko00000,ko01000	NA	NA	NA
Saltissima_DN10137_c0_g1	29760.VIT_08s0007g03570.t01	Vitis vinifera	NA	Solute carrier family 35 member	SLC35F	NA		ko:K15287	NA	3.86e-50	166	COG0697@1|root,KOG2766@2759|Eukaryota,37RAC@33090|Viridiplantae,3GGAP@35493|Streptophyta	35493|Streptophyta	EG	NA	NA	NA	NA	ko00000,ko02000	NA	NA	NA
Saltissima_DN101385_c0_g1	3988.XP_002521092.1	Ricinus communis	NA	LRR receptor-like serine threonine-protein kinase	LRR_8	GO:0003674,GO:0003824,GO:0004672,GO:0004674,GO:0004675,GO:0004888,GO:0005575,GO:0005622,GO:0005623,GO:0005737,GO:0005768,GO:0005886,GO:0006464,GO:0006468,GO:0006793,GO:0006796,GO:0006807,GO:0006810,GO:0006897,GO:0006898,GO:0006950,GO:0006952,GO:0007154,GO:0007165,GO:0007166,GO:0007167,GO:0007178,GO:0008150,GO:0008152,GO:0009595,GO:0009605,GO:0009607,GO:0009617,GO:0009888,GO:0009987,GO:0010073,GO:…	molecular_function, catalytic activity, protein kinase activity, protein serine/threonine kinase activity, transmembrane receptor protein serine/threonine kinase activity, transmembrane signaling receptor activity, cellular_component, intracellular anatomical structure, cytoplasm, endosome, plasma membrane, protein phosphorylation, phosphorus metabolic process, phosphate-containing compound metab…	NA	NA	1.01e-06	50.8	COG4886@1|root,KOG0619@2759|Eukaryota,37JQI@33090|Viridiplantae,3G814@35493|Streptophyta,4JK6I@91835|fabids	35493|Streptophyta	T	NA	NA	NA	NA	NA	NA	NA	NA
Saltissima_DN101397_c0_g1	3885.XP_007152935.1	Phaseolus vulgaris	DHS	Deoxyhypusine	DS	GO:0003674,GO:0003824,GO:0005575,GO:0005622,GO:0005623,GO:0005737,GO:0006464,GO:0006807,GO:0007275,GO:0008150,GO:0008152,GO:0008612,GO:0009058,GO:0009553,GO:0009987,GO:0010467,GO:0016740,GO:0016765,GO:0018193,GO:0018205,GO:0019538,GO:0032501,GO:0032502,GO:0034038,GO:0036211,GO:0043170,GO:0043412,GO:0044237,GO:0044238,GO:0044260,GO:0044267,GO:0044424,GO:0044464,GO:0048229,GO:0048856,GO:0051604,GO:…	molecular_function, catalytic activity, cellular_component, intracellular anatomical structure, cytoplasm, multicellular organism development, biological_process, metabolic process, peptidyl-lysine modification to peptidyl-hypusine, biosynthetic process, embryo sac development, gene expression, transferase activity, transferase activity, transferring alkyl or aryl (other than methyl) groups, deve…	ko:K00809	NA	5.32e-98	291	COG1899@1|root,KOG2924@2759|Eukaryota,37M1S@33090|Viridiplantae,3GAK2@35493|Streptophyta,4JE2J@91835|fabids	35493|Streptophyta	O	2.5.1.46	NA	NA	NA	ko00000,ko01000	NA	NA	NA
Saltissima_DN1013_c0_g1	218851.Aquca_006_00429.1	Aquilegia coerulea	NA	cobra-like protein	COBRA	GO:0005575,GO:0005618,GO:0005623,GO:0005886,GO:0006950,GO:0006970,GO:0008150,GO:0009505,GO:0009628,GO:0009651,GO:0009664,GO:0009825,GO:0009832,GO:0009897,GO:0009930,GO:0009986,GO:0009987,GO:0010215,GO:0016020,GO:0016043,GO:0016049,GO:0022607,GO:0030198,GO:0030312,GO:0031224,GO:0031225,GO:0031226,GO:0040007,GO:0042546,GO:0043062,GO:0044085,GO:0044425,GO:0044459,GO:0044464,GO:0045229,GO:0046658,GO:…	cellular_component, cell wall, plasma membrane, response to stress, response to osmotic stress, biological_process, plant-type cell wall, response to abiotic stimulus, response to salt stress, plant-type cell wall organization, multidimensional cell growth, plant-type cell wall biogenesis, external side of plasma membrane, longitudinal side of cell surface, cell surface, cellulose microfibril org…	NA	NA	2.8e-82	254	28M02@1|root,2QTGW@2759|Eukaryota,37J2I@33090|Viridiplantae,3GBYH@35493|Streptophyta	35493|Streptophyta	S	NA	NA	NA	NA	NA	NA	NA	NA
Saltissima_DN1013_c1_g1	3641.EOY34374	Theobroma cacao	NA	Serine threonine-protein phosphatase 6 regulatory subunit	SAPS	NA		ko:K15501	NA	0	899	KOG2073@1|root,KOG2073@2759|Eukaryota,37QVW@33090|Viridiplantae,3G88C@35493|Streptophyta	35493|Streptophyta	D	NA	NA	NA	NA	ko00000,ko01009,ko03400	NA	NA	NA
Saltissima_DN1013_c1_g2	4098.XP_009591969.1	Nicotiana tomentosiformis	NA	K homology RNA-binding domain	KH_1	NA		ko:K21444	NA	1.27e-99	308	KOG2190@1|root,KOG2190@2759|Eukaryota,37IMK@33090|Viridiplantae,3G9BJ@35493|Streptophyta,44F9V@71274|asterids	71274|asterids	A	NA	NA	NA	NA	ko00000,ko03019	NA	NA	NA
Saltissima_DN101404_c3_g1	3847.GLYMA09G00460.1	Glycine max	ABA3	Sulfurates the molybdenum cofactor. Sulfation of molybdenum is essential for xanthine dehydrogenase (XDH) and aldehyde oxidase (ADO) enzymes in which molybdenum cofactor is liganded by 1 oxygen and 1 sulfur atom in active form	Aminotran_5	GO:0003674,GO:0003824,GO:0006066,GO:0006082,GO:0006464,GO:0006605,GO:0006629,GO:0006714,GO:0006720,GO:0006721,GO:0006807,GO:0006810,GO:0006886,GO:0006950,GO:0006952,GO:0006970,GO:0007154,GO:0007165,GO:0008104,GO:0008150,GO:0008152,GO:0008265,GO:0008299,GO:0008610,GO:0009000,GO:0009058,GO:0009266,GO:0009408,GO:0009409,GO:0009605,GO:0009607,GO:0009617,GO:0009628,GO:0009651,GO:0009687,GO:0009688,GO:…	molecular_function, catalytic activity, alcohol metabolic process, protein targeting, lipid metabolic process, isoprenoid metabolic process, transport, intracellular protein transport, response to stress, defense response, response to osmotic stress, cell communication, signal transduction, protein localization, biological_process, metabolic process, Mo-molybdopterin cofactor sulfurase activity, …	ko:K15631	ko00790,map00790	5.93e-79	254	COG0520@1|root,KOG2142@2759|Eukaryota,37PBN@33090|Viridiplantae,3G957@35493|Streptophyta,4JE15@91835|fabids	35493|Streptophyta	H	2.8.1.9	NA	R11583	NA	ko00000,ko00001,ko01000	NA	NA	NA
Saltissima_DN10140_c0_g1	71139.XP_010028369.1	Eucalyptus grandis	NA	ATP-dependent Clp protease proteolytic	CLP_protease	GO:0003674,GO:0003676,GO:0003723,GO:0005488,GO:0005575,GO:0005622,GO:0005623,GO:0005737,GO:0006139,GO:0006364,GO:0006396,GO:0006725,GO:0006807,GO:0006996,GO:0008150,GO:0008152,GO:0009368,GO:0009507,GO:0009526,GO:0009532,GO:0009534,GO:0009536,GO:0009570,GO:0009579,GO:0009657,GO:0009658,GO:0009840,GO:0009941,GO:0009987,GO:0010467,GO:0016043,GO:0016070,GO:0016072,GO:0022613,GO:0031967,GO:0031975,GO:…	molecular_function, nucleic acid binding, RNA binding, cellular_component, intracellular anatomical structure, cytoplasm, nucleobase-containing compound metabolic process, rRNA processing, RNA processing, organelle organization, biological_process, metabolic process, endopeptidase Clp complex, chloroplast, plastid envelope, plastid stroma, chloroplast thylakoid, plastid, chloroplast stroma, thyla…	ko:K01358	ko04112,ko04212,map04112,map04212	4.18e-201	563	COG0740@1|root,KOG0840@2759|Eukaryota,37I6D@33090|Viridiplantae,3GGF8@35493|Streptophyta	35493|Streptophyta	O	3.4.21.92	NA	NA	NA	ko00000,ko00001,ko01000,ko01002	NA	NA	NA
Saltissima_DN10140_c0_g2	71139.XP_010028369.1	Eucalyptus grandis	NA	ATP-dependent Clp protease proteolytic	CLP_protease	GO:0003674,GO:0003676,GO:0003723,GO:0005488,GO:0005575,GO:0005622,GO:0005623,GO:0005737,GO:0006139,GO:0006364,GO:0006396,GO:0006725,GO:0006807,GO:0006996,GO:0008150,GO:0008152,GO:0009368,GO:0009507,GO:0009526,GO:0009532,GO:0009534,GO:0009536,GO:0009570,GO:0009579,GO:0009657,GO:0009658,GO:0009840,GO:0009941,GO:0009987,GO:0010467,GO:0016043,GO:0016070,GO:0016072,GO:0022613,GO:0031967,GO:0031975,GO:…	molecular_function, nucleic acid binding, RNA binding, cellular_component, intracellular anatomical structure, cytoplasm, nucleobase-containing compound metabolic process, rRNA processing, RNA processing, organelle organization, biological_process, metabolic process, endopeptidase Clp complex, chloroplast, plastid envelope, plastid stroma, chloroplast thylakoid, plastid, chloroplast stroma, thyla…	ko:K01358	ko04112,ko04212,map04112,map04212	1.95e-78	242	COG0740@1|root,KOG0840@2759|Eukaryota,37I6D@33090|Viridiplantae,3GGF8@35493|Streptophyta	35493|Streptophyta	O	3.4.21.92	NA	NA	NA	ko00000,ko00001,ko01000,ko01002	NA	NA	NA
Saltissima_DN101411_c0_g1	3641.EOY29910	Theobroma cacao	NA	Desaturase	FA_desaturase	NA		ko:K21734,ko:K21737	NA	2.23e-86	263	COG3239@1|root,KOG4232@2759|Eukaryota,37MKR@33090|Viridiplantae,3GA5R@35493|Streptophyta	35493|Streptophyta	I	1.14.19.29,1.14.19.38,1.14.19.47	NA	NA	NA	ko00000,ko01000	NA	NA	NA
Saltissima_DN101416_c0_g1	3641.EOY05325	Theobroma cacao	NA	leucine-rich repeat extensin-like protein	X8	NA		NA	NA	1.49e-51	175	28JBX@1|root,2QRQW@2759|Eukaryota,37NZP@33090|Viridiplantae,3GG0E@35493|Streptophyta	35493|Streptophyta	S	NA	NA	NA	NA	NA	NA	NA	NA
Saltissima_DN101417_c0_g1	3694.POPTR_0025s00240.1	Populus trichocarpa	NA	ribonuclease H protein At1g65750	RVT_1	NA		NA	NA	2.88e-106	352	KOG1075@1|root,KOG1075@2759|Eukaryota,37Q53@33090|Viridiplantae,3GHAQ@35493|Streptophyta,4JSM9@91835|fabids	35493|Streptophyta	L	NA	NA	NA	NA	NA	NA	NA	NA
Saltissima_DN101424_c1_g1	3641.EOY18581	Theobroma cacao	NA	MIZ/SP-RING zinc finger	zf-MIZ	NA		ko:K04706,ko:K16063	ko04120,ko04630,ko05160,map04120,map04630,map05160	2.36e-75	245	KOG2169@1|root,KOG2169@2759|Eukaryota,37MJS@33090|Viridiplantae,3GHBC@35493|Streptophyta	35493|Streptophyta	K	NA	NA	NA	NA	ko00000,ko00001,ko04121,ko04812	NA	NA	NA
Saltissima_DN101426_c0_g1	3983.cassava4.1_030134m	Manihot esculenta	NA	NAC domain-containing protein	NAM	NA		NA	NA	7.55e-54	191	2AQYJ@1|root,2RZK3@2759|Eukaryota,37UVD@33090|Viridiplantae,3GIFG@35493|Streptophyta,4JU21@91835|fabids	35493|Streptophyta	K	NA	NA	NA	NA	NA	NA	NA	NA
Saltissima_DN10142_c0_g1	2711.XP_006468546.1	Citrus sinensis	NA	C-type lectin receptor-like tyrosine-protein kinase	Pkinase_Tyr	GO:0003674,GO:0003824,GO:0004672,GO:0004674,GO:0005575,GO:0005623,GO:0005886,GO:0006464,GO:0006468,GO:0006793,GO:0006796,GO:0006807,GO:0008150,GO:0008152,GO:0009987,GO:0016020,GO:0016301,GO:0016310,GO:0016740,GO:0016772,GO:0016773,GO:0019538,GO:0036211,GO:0043170,GO:0043412,GO:0044237,GO:0044238,GO:0044260,GO:0044267,GO:0044464,GO:0071704,GO:0071944,GO:0140096,GO:1901564	molecular_function, catalytic activity, protein kinase activity, protein serine/threonine kinase activity, cellular_component, plasma membrane, protein phosphorylation, phosphorus metabolic process, phosphate-containing compound metabolic process, biological_process, metabolic process, membrane, kinase activity, phosphorylation, transferase activity, phosphotransferase activity, alcohol group as …	NA	NA	8.8e-223	626	COG0515@1|root,KOG1187@2759|Eukaryota,37S26@33090|Viridiplantae,3G84V@35493|Streptophyta	35493|Streptophyta	T	NA	NA	NA	NA	NA	NA	NA	NA
Saltissima_DN101432_c0_g1	4081.Solyc01g101160.2.1	Solanum lycopersicum	NA	dna binding protein	NA	NA		NA	NA	4.65e-26	105	2CY68@1|root,2S2BS@2759|Eukaryota,37VTK@33090|Viridiplantae,3GJ1D@35493|Streptophyta,44JN2@71274|asterids	71274|asterids	S	NA	NA	NA	NA	NA	NA	NA	NA
Saltissima_DN10143_c0_g1	3988.XP_002514443.1	Ricinus communis	NA	NA	NA	NA		NA	NA	1.17e-21	86.3	2E0YT@1|root,2S8BX@2759|Eukaryota,37X2F@33090|Viridiplantae,3GM5M@35493|Streptophyta,4JR5G@91835|fabids	35493|Streptophyta	NA	NA	NA	NA	NA	NA	NA	NA	NA
Saltissima_DN10143_c1_g1	3988.XP_002530342.1	Ricinus communis	NA	chaperone protein	NA	GO:0005575,GO:0005622,GO:0005623,GO:0005737,GO:0008150,GO:0009507,GO:0009526,GO:0009536,GO:0009889,GO:0009891,GO:0009893,GO:0009941,GO:0016020,GO:0019216,GO:0019222,GO:0019747,GO:0031090,GO:0031323,GO:0031325,GO:0031326,GO:0031328,GO:0031647,GO:0031967,GO:0031969,GO:0031975,GO:0042170,GO:0043226,GO:0043227,GO:0043229,GO:0043231,GO:0044422,GO:0044424,GO:0044434,GO:0044435,GO:0044444,GO:0044446,GO:…	cellular_component, intracellular anatomical structure, cytoplasm, biological_process, chloroplast, plastid envelope, plastid, regulation of biosynthetic process, chloroplast envelope, membrane, regulation of lipid metabolic process, regulation of metabolic process, organelle membrane, regulation of protein stability, chloroplast membrane, plastid membrane, membrane-bounded organelle, intracellul…	NA	NA	8.57e-121	353	28NS1@1|root,2QSP0@2759|Eukaryota,37HRX@33090|Viridiplantae,3GEYX@35493|Streptophyta,4JGI4@91835|fabids	35493|Streptophyta	S	NA	NA	NA	NA	NA	NA	NA	NA
Saltissima_DN101442_c0_g2	3649.evm.model.supercontig_62.139	Carica papaya	NA	belongs to the protein kinase superfamily	Pkinase_Tyr	GO:0003674,GO:0003824,GO:0004672,GO:0004674,GO:0004675,GO:0004888,GO:0005575,GO:0005623,GO:0005886,GO:0006464,GO:0006468,GO:0006793,GO:0006796,GO:0006807,GO:0007154,GO:0007165,GO:0007166,GO:0007167,GO:0007178,GO:0008150,GO:0008152,GO:0009987,GO:0016020,GO:0016301,GO:0016310,GO:0016740,GO:0016772,GO:0016773,GO:0019199,GO:0019538,GO:0023052,GO:0036211,GO:0038023,GO:0043170,GO:0043412,GO:0044237,GO:…	molecular_function, catalytic activity, protein kinase activity, protein serine/threonine kinase activity, transmembrane receptor protein serine/threonine kinase activity, transmembrane signaling receptor activity, cellular_component, plasma membrane, protein phosphorylation, phosphorus metabolic process, phosphate-containing compound metabolic process, cell communication, signal transduction, ce…	ko:K04730,ko:K04733	ko04010,ko04064,ko04620,ko04621,ko04624,ko04722,ko05133,ko05140,ko05142,ko05145,ko05152,ko05162,ko05164,ko05169,map04010,map04064,map04620,map04621,map04624,map04722,map05133,map05140,map05142,map05145,map05152,map05162,map05164,map05169	4.77e-97	300	COG0515@1|root,KOG1187@2759|Eukaryota,37SVM@33090|Viridiplantae,3GBA0@35493|Streptophyta,3HQHV@3699|Brassicales	35493|Streptophyta	T	2.7.11.1	M00686	NA	NA	ko00000,ko00001,ko00002,ko01000,ko01001	NA	NA	NA
Saltissima_DN101442_c0_g4	3988.XP_002509476.1	Ricinus communis	NA	proline-rich receptor-like protein kinase	Pkinase_Tyr	GO:0003674,GO:0003824,GO:0004672,GO:0004674,GO:0004675,GO:0004888,GO:0005575,GO:0005623,GO:0005886,GO:0006464,GO:0006468,GO:0006793,GO:0006796,GO:0006807,GO:0007154,GO:0007165,GO:0007166,GO:0007167,GO:0007178,GO:0008150,GO:0008152,GO:0009987,GO:0016020,GO:0016301,GO:0016310,GO:0016740,GO:0016772,GO:0016773,GO:0019199,GO:0019538,GO:0023052,GO:0036211,GO:0038023,GO:0043170,GO:0043412,GO:0044237,GO:…	molecular_function, catalytic activity, protein kinase activity, protein serine/threonine kinase activity, transmembrane receptor protein serine/threonine kinase activity, transmembrane signaling receptor activity, cellular_component, plasma membrane, protein phosphorylation, phosphorus metabolic process, phosphate-containing compound metabolic process, cell communication, signal transduction, ce…	ko:K04733	ko04010,ko04064,ko04620,ko04621,ko04624,ko04722,ko05133,ko05140,ko05142,ko05145,ko05152,ko05162,ko05164,map04010,map04064,map04620,map04621,map04624,map04722,map05133,map05140,map05142,map05145,map05152,map05162,map05164	1.99e-124	370	COG0515@1|root,KOG1187@2759|Eukaryota,37SVM@33090|Viridiplantae,3GBA0@35493|Streptophyta,4JE6D@91835|fabids	35493|Streptophyta	T	2.7.11.1	M00686	NA	NA	ko00000,ko00001,ko00002,ko01000,ko01001	NA	NA	NA
Saltissima_DN101442_c1_g1	981085.XP_010113486.1	Morus notabilis	NA	proline-rich receptor-like protein kinase	Pkinase	GO:0001101,GO:0003674,GO:0003824,GO:0004672,GO:0004674,GO:0004675,GO:0004888,GO:0005575,GO:0005623,GO:0005886,GO:0006464,GO:0006468,GO:0006793,GO:0006796,GO:0006807,GO:0007154,GO:0007165,GO:0007166,GO:0007167,GO:0007178,GO:0007275,GO:0008150,GO:0008152,GO:0009719,GO:0009725,GO:0009737,GO:0009738,GO:0009755,GO:0009791,GO:0009845,GO:0009987,GO:0010033,GO:0016020,GO:0016301,GO:0016310,GO:0016740,GO:…	response to acid chemical, molecular_function, catalytic activity, protein kinase activity, protein serine/threonine kinase activity, transmembrane receptor protein serine/threonine kinase activity, transmembrane signaling receptor activity, cellular_component, plasma membrane, protein phosphorylation, phosphorus metabolic process, phosphate-containing compound metabolic process, cell communicati…	ko:K04733	ko04010,ko04064,ko04620,ko04621,ko04624,ko04722,ko05133,ko05140,ko05142,ko05145,ko05152,ko05162,ko05164,map04010,map04064,map04620,map04621,map04624,map04722,map05133,map05140,map05142,map05145,map05152,map05162,map05164	1.2e-56	189	COG0515@1|root,KOG1187@2759|Eukaryota,37SVM@33090|Viridiplantae,3GBA0@35493|Streptophyta,4JE6D@91835|fabids	35493|Streptophyta	T	2.7.11.1	M00686	NA	NA	ko00000,ko00001,ko00002,ko01000,ko01001	NA	NA	NA
Saltissima_DN101443_c0_g1	3656.XP_008463805.1	Cucumis melo	NA	transposition, RNA-mediated	RVP_2	NA		ko:K09250	NA	1e-06	51.6	COG2801@1|root,KOG0017@2759|Eukaryota,37RRH@33090|Viridiplantae,3G8MV@35493|Streptophyta,4JM10@91835|fabids	35493|Streptophyta	H	NA	NA	NA	NA	ko00000,ko03000	NA	NA	NA
Saltissima_DN101443_c1_g1	42345.XP_008779784.1	Phoenix dactylifera	NA	DNA RNA polymerases superfamily protein	RVP_2,zf-CCHC	GO:0000943,GO:0003674,GO:0003676,GO:0003723,GO:0003824,GO:0003887,GO:0003964,GO:0004518,GO:0004540,GO:0005488,GO:0005575,GO:0005622,GO:0005623,GO:0005634,GO:0006139,GO:0006259,GO:0006278,GO:0006508,GO:0006725,GO:0006807,GO:0008150,GO:0008152,GO:0008233,GO:0009058,GO:0009059,GO:0009987,GO:0016070,GO:0016740,GO:0016772,GO:0016779,GO:0016787,GO:0016788,GO:0018130,GO:0019438,GO:0019538,GO:0032196,GO:…	molecular_function, nucleic acid binding, RNA binding, catalytic activity, DNA-directed DNA polymerase activity, RNA-directed DNA polymerase activity, nuclease activity, RNA nuclease activity, cellular_component, intracellular anatomical structure, nucleus, nucleobase-containing compound metabolic process, DNA metabolic process, proteolysis, biological_process, metabolic process, peptidase activi…	NA	NA	2.75e-11	63.9	COG2801@1|root,KOG0017@2759|Eukaryota,37RRH@33090|Viridiplantae,3G8MV@35493|Streptophyta,3M4DI@4447|Liliopsida	35493|Streptophyta	L	NA	NA	NA	NA	NA	NA	NA	NA
Saltissima_DN101443_c1_g2	3656.XP_008463805.1	Cucumis melo	NA	transposition, RNA-mediated	RVP_2,zf-CCHC	NA		ko:K09250	NA	1.81e-08	55.5	COG2801@1|root,KOG0017@2759|Eukaryota,37RRH@33090|Viridiplantae,3G8MV@35493|Streptophyta,4JM10@91835|fabids	35493|Streptophyta	H	NA	NA	NA	NA	ko00000,ko03000	NA	NA	NA
Saltissima_DN101443_c1_g3	42345.XP_008779784.1	Phoenix dactylifera	NA	DNA RNA polymerases superfamily protein	zf-CCHC	GO:0000943,GO:0003674,GO:0003676,GO:0003723,GO:0003824,GO:0003887,GO:0003964,GO:0004518,GO:0004540,GO:0005488,GO:0005575,GO:0005622,GO:0005623,GO:0005634,GO:0006139,GO:0006259,GO:0006278,GO:0006508,GO:0006725,GO:0006807,GO:0008150,GO:0008152,GO:0008233,GO:0009058,GO:0009059,GO:0009987,GO:0016070,GO:0016740,GO:0016772,GO:0016779,GO:0016787,GO:0016788,GO:0018130,GO:0019438,GO:0019538,GO:0032196,GO:…	molecular_function, nucleic acid binding, RNA binding, catalytic activity, DNA-directed DNA polymerase activity, RNA-directed DNA polymerase activity, nuclease activity, RNA nuclease activity, cellular_component, intracellular anatomical structure, nucleus, nucleobase-containing compound metabolic process, DNA metabolic process, proteolysis, biological_process, metabolic process, peptidase activi…	NA	NA	3.7e-06	49.3	COG2801@1|root,KOG0017@2759|Eukaryota,37RRH@33090|Viridiplantae,3G8MV@35493|Streptophyta,3M4DI@4447|Liliopsida	35493|Streptophyta	L	NA	NA	NA	NA	NA	NA	NA	NA
Saltissima_DN101448_c0_g1	29760.VIT_13s0047g00040.t01	Vitis vinifera	NA	Protein ZINC INDUCED	NA	GO:0000325,GO:0001101,GO:0003674,GO:0005215,GO:0005575,GO:0005622,GO:0005623,GO:0005737,GO:0005773,GO:0005774,GO:0005886,GO:0006810,GO:0006811,GO:0006812,GO:0006813,GO:0006950,GO:0007275,GO:0008150,GO:0008324,GO:0009414,GO:0009415,GO:0009605,GO:0009606,GO:0009607,GO:0009624,GO:0009628,GO:0009629,GO:0009630,GO:0009705,GO:0009914,GO:0009926,GO:0009987,GO:0010035,GO:0010038,GO:0010043,GO:0010119,GO:…	plant-type vacuole, response to acid chemical, molecular_function, transporter activity, cellular_component, intracellular anatomical structure, cytoplasm, vacuole, vacuolar membrane, plasma membrane, transport, monoatomic ion transport, monoatomic cation transport, potassium ion transport, response to stress, multicellular organism development, biological_process, monoatomic cation transmembrane…	NA	NA	3.35e-45	157	KOG2615@1|root,KOG2615@2759|Eukaryota,37P1M@33090|Viridiplantae,3GGHM@35493|Streptophyta	35493|Streptophyta	J	NA	NA	NA	NA	NA	NA	NA	NA
Saltissima_DN10144_c0_g1	29730.Gorai.013G050000.1	Gossypium raimondii	NA	Belongs to the NPH3 family	BTB,NPH3	GO:0005575,GO:0005623,GO:0008150,GO:0009605,GO:0009606,GO:0009628,GO:0009629,GO:0009630,GO:0009958,GO:0044464,GO:0050896,GO:0071944	cellular_component, biological_process, tropism, response to abiotic stimulus, response to gravity, gravitropism, positive gravitropism, cell periphery	NA	NA	7.54e-296	822	28KHE@1|root,2QSYM@2759|Eukaryota,37KPY@33090|Viridiplantae,3G972@35493|Streptophyta	35493|Streptophyta	S	NA	NA	NA	NA	NA	NA	NA	NA
Saltissima_DN101452_c0_g1	42345.XP_008785247.1	Phoenix dactylifera	PPCK4	belongs to the protein kinase superfamily	Pkinase	GO:0003674,GO:0003824,GO:0004672,GO:0004674,GO:0004683,GO:0005488,GO:0005515,GO:0005516,GO:0005575,GO:0005622,GO:0005623,GO:0005634,GO:0005737,GO:0006464,GO:0006468,GO:0006793,GO:0006796,GO:0006807,GO:0007154,GO:0007165,GO:0008150,GO:0008152,GO:0009314,GO:0009416,GO:0009628,GO:0009636,GO:0009931,GO:0009987,GO:0010033,GO:0010243,GO:0010857,GO:0014070,GO:0016301,GO:0016310,GO:0016740,GO:0016772,GO:…	molecular_function, catalytic activity, protein kinase activity, protein serine/threonine kinase activity, calcium/calmodulin-dependent protein kinase activity, protein binding, calmodulin binding, cellular_component, intracellular anatomical structure, nucleus, cytoplasm, protein phosphorylation, phosphorus metabolic process, phosphate-containing compound metabolic process, cell communication, s…	ko:K04515,ko:K08794	ko04012,ko04020,ko04024,ko04066,ko04114,ko04217,ko04261,ko04310,ko04360,ko04713,ko04720,ko04722,ko04725,ko04728,ko04740,ko04745,ko04750,ko04911,ko04912,ko04916,ko04921,ko04922,ko04925,ko04934,ko04971,ko05031,ko05152,ko05200,ko05205,ko05214,map04012,map04020,map04024,map04066,map04114,map04217,map04261,map04310,map04360,map04713,map04720,map04722,map04725,map04728,map04740,map04745,map04750,map049…	1.6e-26	107	KOG0032@1|root,KOG0032@2759|Eukaryota,37NMC@33090|Viridiplantae,3GD5A@35493|Streptophyta,3KX0V@4447|Liliopsida	35493|Streptophyta	T	2.7.11.17	NA	NA	NA	ko00000,ko00001,ko01000,ko01001	NA	NA	NA
Saltissima_DN101452_c0_g2	42345.XP_008785247.1	Phoenix dactylifera	PPCK4	belongs to the protein kinase superfamily	Pkinase	GO:0003674,GO:0003824,GO:0004672,GO:0004674,GO:0004683,GO:0005488,GO:0005515,GO:0005516,GO:0005575,GO:0005622,GO:0005623,GO:0005634,GO:0005737,GO:0006464,GO:0006468,GO:0006793,GO:0006796,GO:0006807,GO:0007154,GO:0007165,GO:0008150,GO:0008152,GO:0009314,GO:0009416,GO:0009628,GO:0009636,GO:0009931,GO:0009987,GO:0010033,GO:0010243,GO:0010857,GO:0014070,GO:0016301,GO:0016310,GO:0016740,GO:0016772,GO:…	molecular_function, catalytic activity, protein kinase activity, protein serine/threonine kinase activity, calcium/calmodulin-dependent protein kinase activity, protein binding, calmodulin binding, cellular_component, intracellular anatomical structure, nucleus, cytoplasm, protein phosphorylation, phosphorus metabolic process, phosphate-containing compound metabolic process, cell communication, s…	ko:K04515,ko:K08794	ko04012,ko04020,ko04024,ko04066,ko04114,ko04217,ko04261,ko04310,ko04360,ko04713,ko04720,ko04722,ko04725,ko04728,ko04740,ko04745,ko04750,ko04911,ko04912,ko04916,ko04921,ko04922,ko04925,ko04934,ko04971,ko05031,ko05152,ko05200,ko05205,ko05214,map04012,map04020,map04024,map04066,map04114,map04217,map04261,map04310,map04360,map04713,map04720,map04722,map04725,map04728,map04740,map04745,map04750,map049…	5.22e-24	101	KOG0032@1|root,KOG0032@2759|Eukaryota,37NMC@33090|Viridiplantae,3GD5A@35493|Streptophyta,3KX0V@4447|Liliopsida	35493|Streptophyta	T	2.7.11.17	NA	NA	NA	ko00000,ko00001,ko01000,ko01001	NA	NA	NA
Saltissima_DN101454_c0_g1	71139.XP_010039397.1	Eucalyptus grandis	NA	Disease resistance protein	NA	NA		ko:K13459	ko04626,map04626	6.86e-19	86.3	KOG4658@1|root,KOG4658@2759|Eukaryota,37RFN@33090|Viridiplantae,3GH54@35493|Streptophyta	35493|Streptophyta	T	NA	NA	NA	NA	ko00000,ko00001	NA	NA	NA
Saltissima_DN101454_c0_g2	71139.XP_010039399.1	Eucalyptus grandis	NA	Disease resistance protein	NA	NA		ko:K13459	ko04626,map04626	2.71e-14	72	KOG4658@1|root,KOG4658@2759|Eukaryota,37RFN@33090|Viridiplantae,3GH54@35493|Streptophyta	35493|Streptophyta	T	NA	NA	NA	NA	ko00000,ko00001	NA	NA	NA
Saltissima_DN10145_c0_g1	4096.XP_009800603.1	Nicotiana sylvestris	NA	Belongs to the peptidase A1 family	TAXi_C,TAXi_N	NA		NA	NA	1.21e-179	516	KOG1339@1|root,KOG1339@2759|Eukaryota,37K0Y@33090|Viridiplantae,3GB91@35493|Streptophyta,44BJQ@71274|asterids	71274|asterids	O	NA	NA	NA	NA	NA	NA	NA	NA
Saltissima_DN10145_c1_g1	4098.XP_009608744.1	Nicotiana tomentosiformis	NA	Belongs to the peptidase A1 family	TAXi_C,TAXi_N	NA		NA	NA	2.73e-189	536	KOG1339@1|root,KOG1339@2759|Eukaryota,37K0Y@33090|Viridiplantae,3GB91@35493|Streptophyta,44BJQ@71274|asterids	71274|asterids	O	NA	NA	NA	NA	NA	NA	NA	NA
Saltissima_DN10145_c2_g1	42345.XP_008790782.1	Phoenix dactylifera	NA	COMM domain-containing protein	NA	NA		NA	NA	1.59e-68	211	2C1JR@1|root,2RGJD@2759|Eukaryota,37T8T@33090|Viridiplantae,3GHBT@35493|Streptophyta,3KZI6@4447|Liliopsida	35493|Streptophyta	S	NA	NA	NA	NA	NA	NA	NA	NA
Saltissima_DN101461_c0_g1	3880.AES82869	Medicago truncatula	NA	Cotranslationally removes the N-terminal methionine from nascent proteins. The N-terminal methionine is often cleaved when the second residue in the primary sequence is small and uncharged (Met-Ala-, Cys, Gly, Pro, Ser, Thr, or Val)	NA	GO:0005575,GO:0005622,GO:0005623,GO:0005737,GO:0006464,GO:0006807,GO:0008150,GO:0008152,GO:0009987,GO:0019538,GO:0031365,GO:0036211,GO:0043170,GO:0043412,GO:0044237,GO:0044238,GO:0044260,GO:0044267,GO:0044424,GO:0044464,GO:0071704,GO:1901564	cellular_component, intracellular anatomical structure, cytoplasm, biological_process, metabolic process, N-terminal protein amino acid modification, protein modification process, primary metabolic process	ko:K01265	NA	7.41e-06	49.7	COG0024@1|root,KOG2775@2759|Eukaryota,37JYE@33090|Viridiplantae,3GGCI@35493|Streptophyta,4JN8K@91835|fabids	35493|Streptophyta	J	3.4.11.18	NA	NA	NA	ko00000,ko01000,ko01002	NA	NA	NA
Saltissima_DN10146_c0_g1	102107.XP_008240666.1	Prunus mume	NA	Zinc finger BED domain-containing protein	Dimer_Tnp_hAT	NA		NA	NA	2.64e-11	63.5	KOG1121@1|root,KOG1121@2759|Eukaryota,37MSF@33090|Viridiplantae,3GDM8@35493|Streptophyta,4JSAI@91835|fabids	35493|Streptophyta	L	NA	NA	NA	NA	NA	NA	NA	NA
Saltissima_DN10146_c2_g3	4096.XP_009757441.1	Nicotiana sylvestris	NA	glycine-rich protein	NA	NA		NA	NA	3.58e-66	225	2CN88@1|root,2QUFZ@2759|Eukaryota,37NST@33090|Viridiplantae,3GD0N@35493|Streptophyta,44CYB@71274|asterids	71274|asterids	S	NA	NA	NA	NA	NA	NA	NA	NA
Saltissima_DN101472_c0_g3	29760.VIT_03s0063g00680.t01	Vitis vinifera	NA	presequence protease	M16C_assoc	GO:0003674,GO:0003824,GO:0004175,GO:0004222,GO:0005575,GO:0005576,GO:0005622,GO:0005623,GO:0005737,GO:0005739,GO:0005759,GO:0006508,GO:0006807,GO:0008150,GO:0008152,GO:0008233,GO:0008237,GO:0009507,GO:0009526,GO:0009532,GO:0009536,GO:0009570,GO:0009941,GO:0010035,GO:0010038,GO:0010467,GO:0016485,GO:0016787,GO:0019538,GO:0031967,GO:0031974,GO:0031975,GO:0042221,GO:0043170,GO:0043226,GO:0043227,GO:…	molecular_function, catalytic activity, endopeptidase activity, metalloendopeptidase activity, cellular_component, extracellular region, intracellular anatomical structure, cytoplasm, mitochondrion, mitochondrial matrix, proteolysis, biological_process, metabolic process, peptidase activity, metallopeptidase activity, chloroplast, plastid envelope, plastid stroma, plastid, chloroplast stroma, chl…	ko:K06972	NA	3.43e-98	311	COG1026@1|root,KOG2019@2759|Eukaryota,37R6J@33090|Viridiplantae,3GEU9@35493|Streptophyta	35493|Streptophyta	O	NA	NA	NA	NA	ko00000,ko01000,ko01002	NA	NA	NA
Saltissima_DN101472_c0_g4	29730.Gorai.012G150300.1	Gossypium raimondii	NA	presequence protease	M16C_assoc	GO:0003674,GO:0003824,GO:0004175,GO:0004222,GO:0005575,GO:0005576,GO:0005622,GO:0005623,GO:0005737,GO:0005739,GO:0005759,GO:0006508,GO:0006807,GO:0008150,GO:0008152,GO:0008233,GO:0008237,GO:0009507,GO:0009526,GO:0009532,GO:0009536,GO:0009570,GO:0009941,GO:0010035,GO:0010038,GO:0010467,GO:0016485,GO:0016787,GO:0019538,GO:0031967,GO:0031974,GO:0031975,GO:0042221,GO:0043170,GO:0043226,GO:0043227,GO:…	molecular_function, catalytic activity, endopeptidase activity, metalloendopeptidase activity, cellular_component, extracellular region, intracellular anatomical structure, cytoplasm, mitochondrion, mitochondrial matrix, proteolysis, biological_process, metabolic process, peptidase activity, metallopeptidase activity, chloroplast, plastid envelope, plastid stroma, plastid, chloroplast stroma, chl…	ko:K06972	NA	1.45e-95	303	COG1026@1|root,KOG2019@2759|Eukaryota,37R6J@33090|Viridiplantae,3GEU9@35493|Streptophyta	35493|Streptophyta	O	NA	NA	NA	NA	ko00000,ko01000,ko01002	NA	NA	NA
Saltissima_DN101477_c1_g1	4006.Lus10026132	Linum usitatissimum	NA	disease resistance	NA	NA		NA	NA	4.88e-06	51.6	COG0278@1|root,KOG4658@1|root,KOG0911@2759|Eukaryota,KOG4658@2759|Eukaryota,37P43@33090|Viridiplantae,3GF32@35493|Streptophyta	35493|Streptophyta	T	NA	NA	NA	NA	NA	NA	NA	NA
Saltissima_DN101480_c0_g1	242159.ABO98350	Ostreococcus sp. 'lucimarinus'	NA	DALR_2	NA	NA		ko:K01883	ko00970,map00970	1.8e-10	61.2	COG0215@1|root,KOG2007@2759|Eukaryota,37I6B@33090|Viridiplantae,34H5J@3041|Chlorophyta	33090|Viridiplantae	J	6.1.1.16	M00359,M00360	R03650	RC00055,RC00523	ko00000,ko00001,ko00002,ko01000,ko01007,ko03016	NA	NA	NA
Saltissima_DN101480_c0_g3	3659.XP_004153579.1	Cucumis sativus	NA	cysteine--tRNA	tRNA-synt_1e	NA		NA	NA	1.03e-68	219	COG0215@1|root,KOG2007@2759|Eukaryota,37I6B@33090|Viridiplantae,3GFCW@35493|Streptophyta,4JK2U@91835|fabids	35493|Streptophyta	J	NA	NA	NA	NA	NA	NA	NA	NA
Saltissima_DN101485_c3_g1	3880.AES69439	Medicago truncatula	NA	F-Box protein	NA	NA		NA	NA	4.21e-10	60.8	2BZTR@1|root,2S2KB@2759|Eukaryota,37VFI@33090|Viridiplantae,3GJ93@35493|Streptophyta	35493|Streptophyta	S	NA	NA	NA	NA	NA	NA	NA	NA
Saltissima_DN101486_c0_g1	981085.XP_010090040.1	Morus notabilis	NA	beta-galactosidase	Glyco_hydro_35	GO:0003674,GO:0003824,GO:0004553,GO:0004565,GO:0005575,GO:0005618,GO:0005622,GO:0005623,GO:0005737,GO:0005773,GO:0015925,GO:0016787,GO:0016798,GO:0030312,GO:0043226,GO:0043227,GO:0043229,GO:0043231,GO:0044424,GO:0044444,GO:0044464,GO:0071944	molecular_function, catalytic activity, hydrolase activity, hydrolyzing O-glycosyl compounds, beta-galactosidase activity, cellular_component, cell wall, intracellular anatomical structure, cytoplasm, vacuole, hydrolase activity, hydrolase activity, acting on glycosyl bonds, membrane-bounded organelle, intracellular organelle, intracellular membrane-bounded organelle, cell periphery	NA	NA	2.28e-240	684	COG1874@1|root,KOG0496@2759|Eukaryota,37N9P@33090|Viridiplantae,3GADG@35493|Streptophyta,4JSGE@91835|fabids	35493|Streptophyta	G	NA	NA	NA	NA	NA	NA	NA	NA
Saltissima_DN101486_c0_g2	3702.AT3G13750.1	Arabidopsis thaliana	NA	beta-galactosidase	Glyco_hydro_35	GO:0003674,GO:0003824,GO:0004553,GO:0004565,GO:0005575,GO:0005618,GO:0005622,GO:0005623,GO:0005737,GO:0005773,GO:0005911,GO:0009505,GO:0009506,GO:0015925,GO:0016787,GO:0016798,GO:0030054,GO:0030312,GO:0043226,GO:0043227,GO:0043229,GO:0043231,GO:0044424,GO:0044444,GO:0044464,GO:0055044,GO:0071944	molecular_function, catalytic activity, hydrolase activity, hydrolyzing O-glycosyl compounds, beta-galactosidase activity, cellular_component, cell wall, intracellular anatomical structure, cytoplasm, vacuole, plant-type cell wall, plasmodesma, hydrolase activity, hydrolase activity, acting on glycosyl bonds, cell junction, membrane-bounded organelle, intracellular organelle, intracellular membra…	NA	NA	7.75e-58	195	COG1874@1|root,KOG0496@2759|Eukaryota,37SJF@33090|Viridiplantae,3GB4F@35493|Streptophyta,3HNZ4@3699|Brassicales	35493|Streptophyta	G	NA	NA	NA	NA	NA	NA	NA	NA
Saltissima_DN101487_c0_g1	3659.XP_004153741.1	Cucumis sativus	NA	Serine--tRNA	tRNA-synt_2b	GO:0003674,GO:0003824,GO:0004812,GO:0004828,GO:0005575,GO:0005622,GO:0005623,GO:0005737,GO:0005829,GO:0006082,GO:0006139,GO:0006399,GO:0006412,GO:0006418,GO:0006434,GO:0006518,GO:0006520,GO:0006725,GO:0006807,GO:0008150,GO:0008152,GO:0009058,GO:0009059,GO:0009987,GO:0010035,GO:0010038,GO:0010467,GO:0016070,GO:0016874,GO:0016875,GO:0019538,GO:0019752,GO:0034641,GO:0034645,GO:0034660,GO:0042221,GO:…	molecular_function, catalytic activity, aminoacyl-tRNA ligase activity, serine-tRNA ligase activity, cellular_component, intracellular anatomical structure, cytoplasm, cytosol, nucleobase-containing compound metabolic process, tRNA metabolic process, translation, tRNA aminoacylation for protein translation, seryl-tRNA aminoacylation, peptide metabolic process, amino acid metabolic process, biolog…	ko:K01875	ko00970,map00970	1.52e-41	145	COG0172@1|root,KOG2509@2759|Eukaryota,37IH8@33090|Viridiplantae,3G7DD@35493|Streptophyta	35493|Streptophyta	J	6.1.1.11	M00359,M00360	R03662,R08218	RC00055,RC00523	ko00000,ko00001,ko00002,ko01000,ko01007,ko03016	NA	NA	NA
Saltissima_DN101487_c1_g2	3659.XP_004153741.1	Cucumis sativus	NA	Serine--tRNA	tRNA-synt_2b	GO:0003674,GO:0003824,GO:0004812,GO:0004828,GO:0005575,GO:0005622,GO:0005623,GO:0005737,GO:0005829,GO:0006082,GO:0006139,GO:0006399,GO:0006412,GO:0006418,GO:0006434,GO:0006518,GO:0006520,GO:0006725,GO:0006807,GO:0008150,GO:0008152,GO:0009058,GO:0009059,GO:0009987,GO:0010035,GO:0010038,GO:0010467,GO:0016070,GO:0016874,GO:0016875,GO:0019538,GO:0019752,GO:0034641,GO:0034645,GO:0034660,GO:0042221,GO:…	molecular_function, catalytic activity, aminoacyl-tRNA ligase activity, serine-tRNA ligase activity, cellular_component, intracellular anatomical structure, cytoplasm, cytosol, nucleobase-containing compound metabolic process, tRNA metabolic process, translation, tRNA aminoacylation for protein translation, seryl-tRNA aminoacylation, peptide metabolic process, amino acid metabolic process, biolog…	ko:K01875	ko00970,map00970	1.69e-55	183	COG0172@1|root,KOG2509@2759|Eukaryota,37IH8@33090|Viridiplantae,3G7DD@35493|Streptophyta	35493|Streptophyta	J	6.1.1.11	M00359,M00360	R03662,R08218	RC00055,RC00523	ko00000,ko00001,ko00002,ko01000,ko01007,ko03016	NA	NA	NA
Saltissima_DN101490_c1_g1	3641.EOX99319	Theobroma cacao	NDB1	External alternative NAD(P)H-ubiquinone oxidoreductase	NA	GO:0003674,GO:0003824,GO:0005575,GO:0005622,GO:0005623,GO:0005737,GO:0005739,GO:0005740,GO:0005743,GO:0005758,GO:0005777,GO:0008150,GO:0008152,GO:0016020,GO:0016491,GO:0019866,GO:0019898,GO:0031090,GO:0031312,GO:0031314,GO:0031966,GO:0031967,GO:0031970,GO:0031974,GO:0031975,GO:0042579,GO:0043226,GO:0043227,GO:0043229,GO:0043231,GO:0043233,GO:0044422,GO:0044424,GO:0044425,GO:0044429,GO:0044444,GO:…	molecular_function, catalytic activity, cellular_component, intracellular anatomical structure, cytoplasm, mitochondrion, mitochondrial envelope, mitochondrial inner membrane, mitochondrial intermembrane space, peroxisome, biological_process, metabolic process, membrane, oxidoreductase activity, organelle inner membrane, extrinsic component of membrane, organelle membrane, extrinsic component of …	ko:K17871	NA	1.3e-56	189	COG1252@1|root,KOG2495@2759|Eukaryota,37KB7@33090|Viridiplantae,3GA9A@35493|Streptophyta	35493|Streptophyta	C	1.6.5.9	NA	NA	NA	ko00000,ko01000	NA	NA	NA
Saltissima_DN101494_c0_g1	29760.VIT_17s0000g05650.t01	Vitis vinifera	NA	Protein of unknown function (DUF1118)	DUF1118	NA		NA	NA	2.77e-41	139	2BZAE@1|root,2RXMF@2759|Eukaryota,37TTP@33090|Viridiplantae,3GI96@35493|Streptophyta	35493|Streptophyta	S	NA	NA	NA	NA	NA	NA	NA	NA
Saltissima_DN10149_c0_g1	3983.cassava4.1_009408m	Manihot esculenta	NA	Belongs to the AAA ATPase family	AAA	GO:0005575,GO:0005622,GO:0005623,GO:0005634,GO:0043226,GO:0043227,GO:0043229,GO:0043231,GO:0044424,GO:0044464	cellular_component, intracellular anatomical structure, nucleus, membrane-bounded organelle, intracellular organelle, intracellular membrane-bounded organelle	ko:K08900	NA	5.47e-62	198	COG0464@1|root,KOG0737@2759|Eukaryota,37PE7@33090|Viridiplantae,3GA5M@35493|Streptophyta,4JEXH@91835|fabids	35493|Streptophyta	O	NA	NA	NA	NA	ko00000,ko03029	NA	NA	NA
Saltissima_DN1014_c0_g1	3659.XP_004134617.1	Cucumis sativus	NA	germin-like protein	Cupin_1	NA		NA	NA	4.31e-107	311	2BYKQ@1|root,2QQ4A@2759|Eukaryota,37KIT@33090|Viridiplantae,3G7XG@35493|Streptophyta	35493|Streptophyta	S	NA	NA	NA	NA	NA	NA	NA	NA
Saltissima_DN101505_c0_g1	3694.POPTR_0014s12630.1	Populus trichocarpa	NA	Rapid ALkalinization Factor (RALF)	RALF	NA		NA	NA	2.25e-25	97.1	2BQ63@1|root,2S1TF@2759|Eukaryota,37WA4@33090|Viridiplantae,3GK5X@35493|Streptophyta,4JUJT@91835|fabids	35493|Streptophyta	S	NA	NA	NA	NA	NA	NA	NA	NA
Saltissima_DN101509_c0_g1	3641.EOX98560	Theobroma cacao	NA	Essential subunit of the N-oligosaccharyl transferase (OST) complex which catalyzes the transfer of a high mannose oligosaccharide from a lipid-linked oligosaccharide donor to an asparagine residue within an Asn-X-Ser Thr consensus motif in nascent polypeptide chains	DDOST_48kD	NA		ko:K12670	ko00510,ko00513,ko01100,ko04141,map00510,map00513,map01100,map04141	1.07e-33	125	KOG2754@1|root,KOG2754@2759|Eukaryota,37IIA@33090|Viridiplantae,3GDZN@35493|Streptophyta	35493|Streptophyta	O	NA	M00072	NA	NA	ko00000,ko00001,ko00002	NA	NA	NA
Saltissima_DN10150_c0_g1	102107.XP_008230911.1	Prunus mume	NA	receptor-like protein kinase	NA	GO:0000003,GO:0001558,GO:0003674,GO:0003824,GO:0004672,GO:0005575,GO:0005618,GO:0005623,GO:0005886,GO:0005911,GO:0006464,GO:0006468,GO:0006793,GO:0006796,GO:0006807,GO:0006950,GO:0006952,GO:0007275,GO:0008150,GO:0008152,GO:0009506,GO:0009605,GO:0009607,GO:0009620,GO:0009719,GO:0009723,GO:0009725,GO:0009741,GO:0009787,GO:0009788,GO:0009791,GO:0009856,GO:0009966,GO:0009968,GO:0009987,GO:0010033,GO:…	regulation of cell growth, molecular_function, catalytic activity, protein kinase activity, cellular_component, cell wall, plasma membrane, protein phosphorylation, phosphorus metabolic process, phosphate-containing compound metabolic process, response to stress, defense response, multicellular organism development, biological_process, metabolic process, plasmodesma, response to fungus, response …	NA	NA	3.47e-13	75.9	COG0515@1|root,KOG1187@2759|Eukaryota,37T1P@33090|Viridiplantae,3GE23@35493|Streptophyta,4JGKK@91835|fabids	35493|Streptophyta	T	NA	NA	NA	NA	NA	NA	NA	NA
Saltissima_DN101510_c0_g1	3659.XP_004153341.1	Cucumis sativus	NA	UDP-3-O- 3-hydroxymyristoyl N-acetylglucosamine deacetylase	LpxC	NA		NA	NA	7.2e-93	276	COG0774@1|root,2QT9Y@2759|Eukaryota,37S0Z@33090|Viridiplantae,3GCK7@35493|Streptophyta,4JF00@91835|fabids	35493|Streptophyta	M	NA	NA	NA	NA	NA	NA	NA	NA
Saltissima_DN101510_c0_g2	981085.XP_010090761.1	Morus notabilis	NA	NA	NA	NA		NA	NA	1.85e-09	61.6	2EKVN@1|root,2SQP3@2759|Eukaryota,381WS@33090|Viridiplantae,3GRNZ@35493|Streptophyta	35493|Streptophyta	NA	NA	NA	NA	NA	NA	NA	NA	NA
Saltissima_DN101518_c0_g1	2711.XP_006475656.1	Citrus sinensis	CAK1AT	Belongs to the protein kinase superfamily	Pkinase	GO:0000079,GO:0001932,GO:0001934,GO:0003674,GO:0003824,GO:0004672,GO:0004674,GO:0004693,GO:0005575,GO:0005622,GO:0005623,GO:0005634,GO:0005737,GO:0005829,GO:0006464,GO:0006468,GO:0006793,GO:0006796,GO:0006807,GO:0007275,GO:0008047,GO:0008150,GO:0008152,GO:0009653,GO:0009888,GO:0009893,GO:0009987,GO:0010015,GO:0010073,GO:0010074,GO:0010078,GO:0010562,GO:0010604,GO:0016301,GO:0016310,GO:0016740,GO:…	regulation of cyclin-dependent protein serine/threonine kinase activity, regulation of protein phosphorylation, molecular_function, catalytic activity, protein kinase activity, protein serine/threonine kinase activity, cyclin-dependent protein serine/threonine kinase activity, cellular_component, intracellular anatomical structure, nucleus, cytoplasm, cytosol, protein phosphorylation, phosphorus …	ko:K08817	NA	2.83e-65	209	KOG0594@1|root,KOG0594@2759|Eukaryota,37NRM@33090|Viridiplantae,3G7MX@35493|Streptophyta	35493|Streptophyta	T	2.7.11.22	NA	NA	NA	ko00000,ko01000,ko01001	NA	NA	NA
Saltissima_DN10151_c0_g1	29760.VIT_18s0001g14410.t01	Vitis vinifera	NA	Protein of unknown function (DUF668)	DUF3475	NA		NA	NA	1.63e-52	179	2BYZ8@1|root,2QUNR@2759|Eukaryota,37PHY@33090|Viridiplantae,3GFDY@35493|Streptophyta	35493|Streptophyta	S	NA	NA	NA	NA	NA	NA	NA	NA
Saltissima_DN10151_c0_g3	4081.Solyc00g022100.1.1	Solanum lycopersicum	rpl10	NA	NA	NA		NA	NA	8.73e-105	301	2CXQU@1|root,2S4M6@2759|Eukaryota,37WA9@33090|Viridiplantae,3GKQA@35493|Streptophyta	35493|Streptophyta	NA	NA	NA	NA	NA	NA	NA	NA	NA
Saltissima_DN101523_c1_g1	4098.XP_009623620.1	Nicotiana tomentosiformis	NA	gag-polypeptide of LTR copia-type	Retrotran_gag_2	NA		NA	NA	9.76e-11	62	COG2801@1|root,KOG0017@2759|Eukaryota,37V4J@33090|Viridiplantae,3GIPU@35493|Streptophyta,44TUI@71274|asterids	71274|asterids	L	NA	NA	NA	NA	NA	NA	NA	NA
Saltissima_DN10152_c0_g1	3641.EOY04223	Theobroma cacao	NA	assists the folding of proteins upon ATP hydrolysis	NA	GO:0003674,GO:0005488,GO:0005515,GO:0005575,GO:0005622,GO:0005623,GO:0005737,GO:0005829,GO:0005832,GO:0006457,GO:0006458,GO:0008150,GO:0009987,GO:0010035,GO:0010038,GO:0010043,GO:0016020,GO:0032991,GO:0042221,GO:0044183,GO:0044424,GO:0044444,GO:0044445,GO:0044464,GO:0046686,GO:0050896,GO:0051082,GO:0061077,GO:0101031	molecular_function, protein binding, cellular_component, intracellular anatomical structure, cytoplasm, cytosol, chaperonin-containing T-complex, protein folding, biological_process, response to metal ion, response to zinc ion, membrane, protein-containing complex, response to chemical, protein folding chaperone, response to cadmium ion, unfolded protein binding, chaperone-mediated protein foldin…	ko:K09498	NA	4.95e-26	105	COG0459@1|root,KOG0359@2759|Eukaryota,37J2X@33090|Viridiplantae,3GDA2@35493|Streptophyta	35493|Streptophyta	O	NA	NA	NA	NA	ko00000,ko03110,ko04147	NA	NA	NA
Saltissima_DN10152_c2_g1	4081.Solyc07g064760.1.1	Solanum lycopersicum	NA	protein transport	NA	NA		NA	NA	2.26e-15	72.8	KOG3682@1|root,KOG3682@2759|Eukaryota,388HA@33090|Viridiplantae,3GMFI@35493|Streptophyta,44MAH@71274|asterids	71274|asterids	S	NA	NA	NA	NA	NA	NA	NA	NA
Saltissima_DN101536_c0_g1	4113.PGSC0003DMT400076545	Solanum tuberosum	NA	NA	NA	NA		NA	NA	2.03e-05	45.4	2914H@1|root,2R808@2759|Eukaryota,3888U@33090|Viridiplantae,3GZ39@35493|Streptophyta,44TZW@71274|asterids	71274|asterids	NA	NA	NA	NA	NA	NA	NA	NA	NA
Saltissima_DN101537_c3_g1	3659.XP_004148085.1	Cucumis sativus	NA	S-norcoclaurine synthase-like	Bet_v_1	NA		NA	NA	4.66e-49	159	29YBJ@1|root,2S1E8@2759|Eukaryota,37VBT@33090|Viridiplantae,3GJJN@35493|Streptophyta,4JQA2@91835|fabids	35493|Streptophyta	S	NA	NA	NA	NA	NA	NA	NA	NA
Saltissima_DN10153_c0_g1	3983.cassava4.1_015381m	Manihot esculenta	NA	Ergosterol biosynthesis ERG4/ERG24 family	ERG4_ERG24	NA		ko:K00222	ko00100,ko01100,ko01110,ko01130,map00100,map01100,map01110,map01130	1.53e-126	359	KOG1435@1|root,KOG1435@2759|Eukaryota,37PCM@33090|Viridiplantae,3GCRU@35493|Streptophyta,4JIXK@91835|fabids	35493|Streptophyta	IT	1.3.1.70	M00101	R05639,R07483	RC01441	ko00000,ko00001,ko00002,ko01000	NA	NA	NA
Saltissima_DN10153_c3_g1	3750.XP_008371092.1	Malus domestica	NA	Senescence regulator	Senescence_reg	NA		NA	NA	8.57e-66	205	2C42X@1|root,2RXVW@2759|Eukaryota,37U15@33090|Viridiplantae,3GIBW@35493|Streptophyta,4JPWT@91835|fabids	35493|Streptophyta	S	NA	NA	NA	NA	NA	NA	NA	NA
Saltissima_DN101540_c0_g1	296587.XP_002508008.1	Micromonas commoda	KU70	Ku70/Ku80 C-terminal arm	Ku_N	GO:0000228,GO:0000723,GO:0000726,GO:0000781,GO:0000784,GO:0003674,GO:0003676,GO:0003677,GO:0003690,GO:0005488,GO:0005575,GO:0005622,GO:0005623,GO:0005634,GO:0005694,GO:0006139,GO:0006259,GO:0006281,GO:0006302,GO:0006303,GO:0006725,GO:0006807,GO:0006950,GO:0006974,GO:0006996,GO:0008150,GO:0008152,GO:0009266,GO:0009408,GO:0009628,GO:0009987,GO:0016043,GO:0031974,GO:0031981,GO:0032200,GO:0033554,GO:…	nuclear chromosome, telomere maintenance, chromosome, telomeric region, molecular_function, nucleic acid binding, DNA binding, double-stranded DNA binding, cellular_component, intracellular anatomical structure, nucleus, chromosome, nucleobase-containing compound metabolic process, DNA metabolic process, DNA repair, double-strand break repair, double-strand break repair via nonhomologous end join…	ko:K10884	ko03450,map03450	0.000612	43.1	KOG2327@1|root,KOG2327@2759|Eukaryota,37MTX@33090|Viridiplantae,34I9D@3041|Chlorophyta	33090|Viridiplantae	L	NA	M00297	NA	NA	ko00000,ko00001,ko00002,ko03041,ko03400	NA	NA	NA
Saltissima_DN101541_c0_g1	102107.XP_008238152.1	Prunus mume	NA	regulation of histone H3-K36 trimethylation	Med26	GO:0000414,GO:0005575,GO:0005622,GO:0005623,GO:0005634,GO:0005654,GO:0006355,GO:0008150,GO:0009889,GO:0010468,GO:0010556,GO:0010793,GO:0019219,GO:0019222,GO:0031056,GO:0031060,GO:0031323,GO:0031326,GO:0031399,GO:0031974,GO:0031981,GO:0032239,GO:0032268,GO:0032386,GO:0032784,GO:0032879,GO:0032880,GO:0033043,GO:0033044,GO:0033157,GO:0035065,GO:0043226,GO:0043227,GO:0043229,GO:0043231,GO:0043233,GO:…	cellular_component, intracellular anatomical structure, nucleus, nucleoplasm, regulation of DNA-templated transcription, biological_process, regulation of biosynthetic process, regulation of gene expression, regulation of metabolic process, nuclear lumen, regulation of DNA-templated transcription elongation, regulation of protein localization, regulation of chromosome organization, membrane-bound…	ko:K17498	NA	7.77e-97	292	COG5139@1|root,KOG1793@2759|Eukaryota,37IA2@33090|Viridiplantae,3G96E@35493|Streptophyta,4JMUV@91835|fabids	35493|Streptophyta	K	NA	NA	NA	NA	ko00000,ko03021	NA	NA	NA
Saltissima_DN101543_c0_g1	981085.XP_010098808.1	Morus notabilis	NA	Bifunctional monodehydroascorbate reductase and carbonic anhydrase nectarin-3-like	Carb_anhydrase	NA		ko:K01674	ko00910,map00910	2.3e-51	169	COG3338@1|root,KOG0382@2759|Eukaryota,37SDA@33090|Viridiplantae,3GF18@35493|Streptophyta,4JMZ6@91835|fabids	35493|Streptophyta	P	4.2.1.1	NA	R00132,R10092	RC02807	ko00000,ko00001,ko01000	NA	NA	NA
Saltissima_DN101544_c0_g1	4098.XP_009620939.1	Nicotiana tomentosiformis	NA	Belongs to the AAA ATPase family	NA	NA		NA	NA	5.21e-24	101	COG0465@1|root,KOG0731@2759|Eukaryota,37P2X@33090|Viridiplantae,3G7QR@35493|Streptophyta,44CPH@71274|asterids	71274|asterids	O	NA	NA	NA	NA	NA	NA	NA	NA
Saltissima_DN101556_c0_g1	4155.Migut.D01648.1.p	Erythranthe guttata	NA	NA	NA	NA		NA	NA	1.26e-21	94.4	28Q85@1|root,2QWWX@2759|Eukaryota,37N9N@33090|Viridiplantae,3GH2S@35493|Streptophyta,44SQX@71274|asterids	71274|asterids	NA	NA	NA	NA	NA	NA	NA	NA	NA
Saltissima_DN10155_c0_g1	218851.Aquca_036_00010.1	Aquilegia coerulea	NA	28 kDa heat- and acid-stable phosphoprotein-like	PP28	NA		NA	NA	1.66e-15	72.4	KOG3375@1|root,KOG3375@2759|Eukaryota,37TST@33090|Viridiplantae,3GI0Q@35493|Streptophyta	35493|Streptophyta	S	NA	NA	NA	NA	NA	NA	NA	NA
Saltissima_DN10155_c0_g2	4155.Migut.M01089.1.p	Erythranthe guttata	NA	28 kDa heat- and acid-stable phosphoprotein-like	PP28	NA		NA	NA	8.78e-68	207	KOG3375@1|root,KOG3375@2759|Eukaryota,37TST@33090|Viridiplantae,3GI0Q@35493|Streptophyta,44J5J@71274|asterids	71274|asterids	S	NA	NA	NA	NA	NA	NA	NA	NA
Saltissima_DN101565_c0_g1	3694.POPTR_0006s00220.1	Populus trichocarpa	NA	Reverse transcriptase (RNA-dependent DNA polymerase)	RVT_1	NA		NA	NA	6.94e-54	189	KOG1075@1|root,KOG1075@2759|Eukaryota,37TIF@33090|Viridiplantae,3G9IZ@35493|Streptophyta,4JJZN@91835|fabids	35493|Streptophyta	S	NA	NA	NA	NA	NA	NA	NA	NA
Saltissima_DN101565_c3_g1	3694.POPTR_0008s00220.1	Populus trichocarpa	NA	Reverse transcriptase (RNA-dependent DNA polymerase)	RVT_1	NA		NA	NA	1.5e-36	135	KOG1075@1|root,KOG1075@2759|Eukaryota,37TIF@33090|Viridiplantae,3G9IZ@35493|Streptophyta,4JJZN@91835|fabids	35493|Streptophyta	S	NA	NA	NA	NA	NA	NA	NA	NA
Saltissima_DN101566_c0_g1	102107.XP_008232430.1	Prunus mume	NA	TMV resistance protein N-like	NA	NA		NA	NA	5.67e-37	147	2CND2@1|root,2QVBR@2759|Eukaryota,37TAH@33090|Viridiplantae,3GHU5@35493|Streptophyta,4JSNM@91835|fabids	35493|Streptophyta	S	NA	NA	NA	NA	NA	NA	NA	NA
Saltissima_DN101566_c0_g3	3760.EMJ01526	Prunus persica	NA	TMV resistance protein N-like	NA	NA		NA	NA	1.28e-12	69.3	2CND2@1|root,2QVBR@2759|Eukaryota,37TAH@33090|Viridiplantae,3GHU5@35493|Streptophyta,4JSNM@91835|fabids	35493|Streptophyta	S	NA	NA	NA	NA	NA	NA	NA	NA
Saltissima_DN101568_c0_g1	15368.BRADI2G45420.1	Brachypodium distachyon	NA	Belongs to the isocitrate and isopropylmalate dehydrogenases family	Iso_dh	NA		ko:K00031	ko00020,ko00480,ko00720,ko01100,ko01110,ko01120,ko01130,ko01200,ko01210,ko01230,ko04146,map00020,map00480,map00720,map01100,map01110,map01120,map01130,map01200,map01210,map01230,map04146	3.88e-34	125	COG0538@1|root,KOG1526@2759|Eukaryota,37IAT@33090|Viridiplantae,3GCE8@35493|Streptophyta,3KTCE@4447|Liliopsida,3IAFM@38820|Poales	35493|Streptophyta	C	1.1.1.42	M00009,M00010,M00173,M00740	R00267,R00268,R01899	RC00001,RC00084,RC00114,RC00626,RC02801	br01601,ko00000,ko00001,ko00002,ko01000	NA	NA	NA
Saltissima_DN10156_c0_g1	29760.VIT_13s0067g00080.t01	Vitis vinifera	NA	NA	NA	NA		NA	NA	1.16e-144	455	28I7V@1|root,2QQI6@2759|Eukaryota,37SQK@33090|Viridiplantae,3G7ZU@35493|Streptophyta	35493|Streptophyta	NA	NA	NA	NA	NA	NA	NA	NA	NA
Saltissima_DN101571_c1_g1	4155.Migut.H00497.1.p	Erythranthe guttata	NA	regulation of parkin-mediated stimulation of mitophagy in response to mitochondrial depolarization	NA	NA		NA	NA	1.77e-45	162	COG5043@1|root,KOG1809@2759|Eukaryota,37SI3@33090|Viridiplantae,3GF65@35493|Streptophyta,44D5W@71274|asterids	71274|asterids	U	NA	NA	NA	NA	NA	NA	NA	NA
Saltissima_DN101577_c0_g1	3702.AT1G36160.2	Arabidopsis thaliana	ACC2	acetyl-coa carboxylase	NA	GO:0000003,GO:0003006,GO:0003674,GO:0003824,GO:0003989,GO:0005575,GO:0005623,GO:0005886,GO:0006082,GO:0006629,GO:0006631,GO:0006633,GO:0007275,GO:0008150,GO:0008152,GO:0008610,GO:0009058,GO:0009653,GO:0009719,GO:0009725,GO:0009735,GO:0009790,GO:0009791,GO:0009793,GO:0009888,GO:0009933,GO:0009987,GO:0010014,GO:0010016,GO:0010033,GO:0010072,GO:0010154,GO:0016020,GO:0016053,GO:0016421,GO:0016874,GO:…	developmental process involved in reproduction, molecular_function, catalytic activity, acetyl-CoA carboxylase activity, cellular_component, plasma membrane, lipid metabolic process, fatty acid metabolic process, fatty acid biosynthetic process, multicellular organism development, biological_process, metabolic process, lipid biosynthetic process, biosynthetic process, anatomical structure morphog…	ko:K11262	ko00061,ko00254,ko00620,ko00640,ko01100,ko01110,ko01212,ko04152,ko04910,ko04922,map00061,map00254,map00620,map00640,map01100,map01110,map01212,map04152,map04910,map04922	9.36e-25	102	COG0439@1|root,KOG0368@2759|Eukaryota,37HYK@33090|Viridiplantae,3G95X@35493|Streptophyta,3HRFK@3699|Brassicales	35493|Streptophyta	I	2.1.3.15,6.3.4.14,6.4.1.2	M00082	R00742,R04385,R04386	RC00040,RC00253,RC00367	ko00000,ko00001,ko00002,ko01000	NA	NA	NA
Saltissima_DN10157_c0_g4	3694.POPTR_0001s47830.1	Populus trichocarpa	NA	ribonuclease H protein At1g65750	NA	NA		NA	NA	1.08e-17	81.6	KOG1075@1|root,KOG1075@2759|Eukaryota,37Q53@33090|Viridiplantae,3GHAQ@35493|Streptophyta	35493|Streptophyta	KL	NA	NA	NA	NA	NA	NA	NA	NA
Saltissima_DN101584_c0_g1	3827.XP_004516026.1	Cicer arietinum	NA	transposition, RNA-mediated	NA	NA		ko:K09250	NA	1.37e-26	107	COG2801@1|root,KOG0017@2759|Eukaryota,37RRH@33090|Viridiplantae,3G8MV@35493|Streptophyta,4JM10@91835|fabids	35493|Streptophyta	H	NA	NA	NA	NA	ko00000,ko03000	NA	NA	NA
Saltissima_DN10158_c0_g1	29730.Gorai.013G089300.1	Gossypium raimondii	NA	CSC1-like protein	PHM7_cyt,RSN1_7TM,RSN1_TM	NA		ko:K21989	NA	0	887	COG5594@1|root,KOG1134@2759|Eukaryota,37K84@33090|Viridiplantae,3GCA2@35493|Streptophyta	35493|Streptophyta	G	NA	NA	NA	NA	ko00000,ko02000	NA	NA	NA
Saltissima_DN101590_c2_g1	3750.XP_008361182.1	Malus domestica	NA	XH domain	NA	GO:0000018,GO:0003674,GO:0003676,GO:0003677,GO:0003723,GO:0003725,GO:0005488,GO:0005515,GO:0005575,GO:0005622,GO:0005623,GO:0005634,GO:0005655,GO:0005730,GO:0005911,GO:0006139,GO:0006259,GO:0006282,GO:0006304,GO:0006305,GO:0006306,GO:0006725,GO:0006807,GO:0008150,GO:0008152,GO:0009506,GO:0009892,GO:0009987,GO:0010468,GO:0010569,GO:0010605,GO:0010629,GO:0016070,GO:0016458,GO:0019219,GO:0019222,GO:…	molecular_function, nucleic acid binding, DNA binding, RNA binding, double-stranded RNA binding, protein binding, cellular_component, intracellular anatomical structure, nucleus, nucleolar ribonuclease P complex, nucleolus, nucleobase-containing compound metabolic process, DNA metabolic process, regulation of DNA repair, biological_process, metabolic process, plasmodesma, negative regulation of m…	NA	NA	1.86e-39	145	2CMQG@1|root,2QRE8@2759|Eukaryota,37PH6@33090|Viridiplantae,3GCMZ@35493|Streptophyta,4JKGC@91835|fabids	35493|Streptophyta	S	NA	NA	NA	NA	NA	NA	NA	NA
Saltissima_DN101592_c0_g1	3659.XP_004162104.1	Cucumis sativus	NTMC2T6.1	C2 domain-containing protein	C2	GO:0005575,GO:0005622,GO:0005623,GO:0005737,GO:0005773,GO:0005783,GO:0005886,GO:0012505,GO:0016020,GO:0043226,GO:0043227,GO:0043229,GO:0043231,GO:0044424,GO:0044444,GO:0044464,GO:0071944	cellular_component, intracellular anatomical structure, cytoplasm, vacuole, endoplasmic reticulum, plasma membrane, endomembrane system, membrane, membrane-bounded organelle, intracellular organelle, intracellular membrane-bounded organelle, cell periphery	ko:K01652	ko00290,ko00650,ko00660,ko00770,ko01100,ko01110,ko01130,ko01210,ko01230,map00290,map00650,map00660,map00770,map01100,map01110,map01130,map01210,map01230	2.05e-54	190	COG5038@1|root,KOG1012@2759|Eukaryota,37HGC@33090|Viridiplantae,3GBHV@35493|Streptophyta,4JGVN@91835|fabids	35493|Streptophyta	S	2.2.1.6	M00019,M00570	R00006,R00014,R00226,R03050,R04672,R04673,R08648	RC00027,RC00106,RC01192,RC02744,RC02893	ko00000,ko00001,ko00002,ko01000	NA	NA	NA
Saltissima_DN101597_c1_g2	218851.Aquca_086_00048.1	Aquilegia coerulea	NA	gag-polypeptide of LTR copia-type	Retrotran_gag_2	NA		NA	NA	2.27e-15	73.6	COG2801@1|root,KOG0017@2759|Eukaryota,38245@33090|Viridiplantae,3GRBI@35493|Streptophyta	35493|Streptophyta	L	NA	NA	NA	NA	NA	NA	NA	NA
Saltissima_DN10159_c0_g1	3750.XP_008355212.1	Malus domestica	NA	Nnf1	NA	NA		NA	NA	1.68e-28	106	2BUW3@1|root,2S23Z@2759|Eukaryota,37VGX@33090|Viridiplantae,3GJKQ@35493|Streptophyta,4JQ6U@91835|fabids	35493|Streptophyta	S	NA	NA	NA	NA	NA	NA	NA	NA
Saltissima_DN10159_c0_g2	50452.A0A087GFD9	Arabis alpina	NA	Nnf1	Nnf1	NA		NA	NA	5.1e-40	136	2BUW3@1|root,2S23Z@2759|Eukaryota,37VGX@33090|Viridiplantae,3GJKQ@35493|Streptophyta,3I09U@3699|Brassicales	35493|Streptophyta	S	NA	NA	NA	NA	NA	NA	NA	NA
Saltissima_DN1015_c0_g1	29760.VIT_12s0035g02030.t01	Vitis vinifera	NA	YacP-like NYN domain	NYN_YacP	NA		ko:K06962	NA	1.37e-85	258	COG3688@1|root,2QTU8@2759|Eukaryota,37SKN@33090|Viridiplantae,3GCNM@35493|Streptophyta	35493|Streptophyta	S	NA	NA	NA	NA	ko00000	NA	NA	NA
Saltissima_DN1015_c1_g1	4432.XP_010266240.1	Nelumbo nucifera	NA	Transporter	Mem_trans	GO:0003674,GO:0005215,GO:0005575,GO:0005622,GO:0005623,GO:0005737,GO:0005783,GO:0005789,GO:0006810,GO:0007275,GO:0008150,GO:0009653,GO:0009719,GO:0009725,GO:0009733,GO:0009791,GO:0009914,GO:0009966,GO:0010015,GO:0010033,GO:0010101,GO:0010102,GO:0010252,GO:0010311,GO:0010315,GO:0010329,GO:0010646,GO:0010817,GO:0010928,GO:0012505,GO:0015562,GO:0016020,GO:0022622,GO:0022857,GO:0023051,GO:0031984,GO:…	molecular_function, transporter activity, cellular_component, intracellular anatomical structure, cytoplasm, endoplasmic reticulum, endoplasmic reticulum membrane, transport, multicellular organism development, biological_process, anatomical structure morphogenesis, response to hormone, response to auxin, post-embryonic development, regulation of signal transduction, root morphogenesis, post-embr…	ko:K07088	NA	1.82e-52	174	COG0679@1|root,KOG2722@2759|Eukaryota,37RGC@33090|Viridiplantae,3GCCN@35493|Streptophyta	35493|Streptophyta	S	NA	NA	NA	NA	ko00000	NA	NA	NA
Saltissima_DN101602_c0_g1	4098.XP_009622951.1	Nicotiana tomentosiformis	NA	1,3-beta-glucan synthase component	NA	NA		ko:K11000	NA	8.98e-43	153	KOG0916@1|root,KOG0916@2759|Eukaryota,37QVK@33090|Viridiplantae,3G77Z@35493|Streptophyta,44R04@71274|asterids	71274|asterids	M	NA	NA	NA	NA	ko00000,ko01000,ko01003	NA	GT48	NA
Saltissima_DN101602_c0_g2	4081.Solyc01g073750.2.1	Solanum lycopersicum	NA	1,3-beta-glucan synthase component	NA	NA		ko:K11000	NA	5.24e-130	412	KOG0916@1|root,KOG0916@2759|Eukaryota,37QVK@33090|Viridiplantae,3G77Z@35493|Streptophyta,44R04@71274|asterids	71274|asterids	M	NA	NA	NA	NA	ko00000,ko01000,ko01003	NA	GT48	NA
Saltissima_DN101602_c2_g1	4006.Lus10003920	Linum usitatissimum	NA	Callose synthase	NA	GO:0005575,GO:0005622,GO:0005623,GO:0005737,GO:0005886,GO:0005911,GO:0009504,GO:0009506,GO:0016020,GO:0030054,GO:0044424,GO:0044444,GO:0044464,GO:0055044,GO:0071944	cellular_component, intracellular anatomical structure, cytoplasm, plasma membrane, cell plate, plasmodesma, membrane, cell junction, symplast, cell periphery	ko:K11000	NA	8.63e-65	217	KOG0916@1|root,KOG0916@2759|Eukaryota,37QVK@33090|Viridiplantae,3G77Z@35493|Streptophyta,4JT62@91835|fabids	35493|Streptophyta	M	NA	NA	NA	NA	ko00000,ko01000,ko01003	NA	GT48	NA
Saltissima_DN101608_c0_g1	3880.AES86572	Medicago truncatula	NA	Palmitoyl-monogalactosyldiacylglycerol delta-7 desaturase, chloroplastic-like	NA	GO:0005575,GO:0005622,GO:0005623,GO:0005737,GO:0005783,GO:0005789,GO:0006082,GO:0006629,GO:0006631,GO:0006633,GO:0006636,GO:0008150,GO:0008152,GO:0008610,GO:0009058,GO:0009314,GO:0009416,GO:0009579,GO:0009628,GO:0009642,GO:0009644,GO:0009892,GO:0009987,GO:0010109,GO:0010205,GO:0012505,GO:0016020,GO:0016053,GO:0019222,GO:0019752,GO:0031323,GO:0031324,GO:0031984,GO:0032787,GO:0033559,GO:0042175,GO:…	cellular_component, intracellular anatomical structure, cytoplasm, endoplasmic reticulum, endoplasmic reticulum membrane, lipid metabolic process, fatty acid metabolic process, fatty acid biosynthetic process, unsaturated fatty acid biosynthetic process, biological_process, metabolic process, lipid biosynthetic process, biosynthetic process, response to radiation, response to light stimulus, thyl…	ko:K00507,ko:K20416	ko01040,ko01212,ko03320,ko04152,ko04212,map01040,map01212,map03320,map04152,map04212	1.82e-08	57.8	COG1398@1|root,KOG1600@2759|Eukaryota,37K2J@33090|Viridiplantae,3GDZY@35493|Streptophyta,4JMY2@91835|fabids	35493|Streptophyta	I	1.14.19.1,1.14.19.42	NA	R02222	RC00917	ko00000,ko00001,ko01000,ko01004	NA	NA	NA
Saltissima_DN101611_c0_g2	4155.Migut.C00717.1.p	Erythranthe guttata	NA	Glycosyl hydrolases family 17	Glyco_hydro_17	GO:0001871,GO:0003674,GO:0003824,GO:0004553,GO:0005488,GO:0005575,GO:0005623,GO:0005886,GO:0016020,GO:0016787,GO:0016798,GO:0030246,GO:0030247,GO:0031224,GO:0031225,GO:0031226,GO:0044425,GO:0044459,GO:0044464,GO:0046658,GO:0071944	molecular_function, catalytic activity, hydrolase activity, hydrolyzing O-glycosyl compounds, cellular_component, plasma membrane, membrane, hydrolase activity, hydrolase activity, acting on glycosyl bonds, carbohydrate binding, polysaccharide binding, cell periphery	NA	NA	1.75e-42	151	28IMB@1|root,2QQY7@2759|Eukaryota,37SE1@33090|Viridiplantae,3G9FB@35493|Streptophyta,44HQ0@71274|asterids	35493|Streptophyta	G	NA	NA	NA	NA	NA	NA	NA	NA
Saltissima_DN101611_c0_g3	29760.VIT_18s0001g12390.t01	Vitis vinifera	NA	Belongs to the glycosyl hydrolase 17 family	Glyco_hydro_17	GO:0001871,GO:0003674,GO:0003824,GO:0004553,GO:0005488,GO:0005575,GO:0005623,GO:0005886,GO:0016020,GO:0016787,GO:0016798,GO:0030246,GO:0030247,GO:0031224,GO:0031225,GO:0031226,GO:0044425,GO:0044459,GO:0044464,GO:0046658,GO:0071944	molecular_function, catalytic activity, hydrolase activity, hydrolyzing O-glycosyl compounds, cellular_component, plasma membrane, membrane, hydrolase activity, hydrolase activity, acting on glycosyl bonds, carbohydrate binding, polysaccharide binding, cell periphery	NA	NA	2.38e-182	521	28IMB@1|root,2QQY7@2759|Eukaryota,37SE1@33090|Viridiplantae,3G9FB@35493|Streptophyta	35493|Streptophyta	G	NA	NA	NA	NA	NA	NA	NA	NA
Saltissima_DN101611_c0_g4	3694.POPTR_0014s18230.1	Populus trichocarpa	NA	Belongs to the glycosyl hydrolase 17 family	Glyco_hydro_17	GO:0001871,GO:0003674,GO:0003824,GO:0004553,GO:0005488,GO:0005575,GO:0005623,GO:0005886,GO:0016020,GO:0016787,GO:0016798,GO:0030246,GO:0030247,GO:0031224,GO:0031225,GO:0031226,GO:0044425,GO:0044459,GO:0044464,GO:0046658,GO:0071944	molecular_function, catalytic activity, hydrolase activity, hydrolyzing O-glycosyl compounds, cellular_component, plasma membrane, membrane, hydrolase activity, hydrolase activity, acting on glycosyl bonds, carbohydrate binding, polysaccharide binding, cell periphery	NA	NA	4.42e-16	77.8	28IMB@1|root,2QQY7@2759|Eukaryota,37SE1@33090|Viridiplantae,3G9FB@35493|Streptophyta,4JEPU@91835|fabids	35493|Streptophyta	G	NA	NA	NA	NA	NA	NA	NA	NA
Saltissima_DN101624_c1_g1	3847.GLYMA13G29420.1	Glycine max	eIF4E	eukaryotic translation initiation factor	IF4E	GO:0006950,GO:0008150,GO:0009628,GO:0034059,GO:0036293,GO:0050896,GO:0070482	response to stress, biological_process, response to abiotic stimulus, response to anoxia, response to oxygen levels	ko:K03259	ko01521,ko03013,ko04066,ko04150,ko04151,ko04211,ko04910,map01521,map03013,map04066,map04150,map04151,map04211,map04910	1.42e-90	267	COG5053@1|root,KOG1670@2759|Eukaryota,37MM7@33090|Viridiplantae,3GDV6@35493|Streptophyta,4JMSZ@91835|fabids	35493|Streptophyta	J	NA	M00428	NA	NA	ko00000,ko00001,ko00002,ko03012,ko03019	NA	NA	NA
Saltissima_DN101632_c0_g1	42345.XP_008779341.1	Phoenix dactylifera	NA	Domain of unknown function (DUF4283)	DUF4283	NA		NA	NA	7.72e-29	112	KOG1075@1|root,KOG1075@2759|Eukaryota,37W7C@33090|Viridiplantae,3GKCZ@35493|Streptophyta,3M7KA@4447|Liliopsida	35493|Streptophyta	S	NA	NA	NA	NA	NA	NA	NA	NA
Saltissima_DN101638_c0_g2	29730.Gorai.007G053200.1	Gossypium raimondii	NA	protein FAR1-RELATED SEQUENCE	MULE	NA		NA	NA	2.28e-48	172	2CMGX@1|root,2QQB8@2759|Eukaryota,37REV@33090|Viridiplantae,3GFBZ@35493|Streptophyta	35493|Streptophyta	S	NA	NA	NA	NA	NA	NA	NA	NA
Saltissima_DN101640_c2_g1	3847.GLYMA03G31820.1	Glycine max	PARP1	poly ADP-ribose polymerase	PARP_reg,WGR	GO:0001101,GO:0003674,GO:0003824,GO:0003909,GO:0003910,GO:0003950,GO:0005575,GO:0005622,GO:0005623,GO:0005737,GO:0006139,GO:0006259,GO:0006260,GO:0006261,GO:0006266,GO:0006271,GO:0006273,GO:0006281,GO:0006464,GO:0006471,GO:0006725,GO:0006807,GO:0006950,GO:0006974,GO:0006979,GO:0008150,GO:0008152,GO:0009058,GO:0009059,GO:0009719,GO:0009725,GO:0009737,GO:0009987,GO:0010033,GO:0016070,GO:0016740,GO:…	response to acid chemical, molecular_function, catalytic activity, DNA ligase (ATP) activity, NAD+-protein poly-ADP-ribosyltransferase activity, cellular_component, intracellular anatomical structure, cytoplasm, nucleobase-containing compound metabolic process, DNA metabolic process, DNA replication, DNA-templated DNA replication, DNA ligation, DNA strand elongation involved in DNA replication, l…	ko:K10798	ko03410,ko04210,ko04212,ko04214,ko04217,map03410,map04210,map04212,map04214,map04217	3.77e-110	342	KOG1037@1|root,KOG1037@2759|Eukaryota,37KUG@33090|Viridiplantae,3G71C@35493|Streptophyta,4JFF2@91835|fabids	35493|Streptophyta	KLO	2.4.2.30	M00296	NA	NA	ko00000,ko00001,ko00002,ko01000,ko03032,ko03036,ko03400	NA	NA	NA
Saltissima_DN101643_c0_g1	3641.EOY00074	Theobroma cacao	NA	cysteine-rich RLK (RECEPTOR-like protein kinase) 8	Retrotrans_gag	NA		NA	NA	1.27e-33	130	COG2801@1|root,KOG0017@2759|Eukaryota,37RIF@33090|Viridiplantae,3GBWZ@35493|Streptophyta	35493|Streptophyta	L	NA	NA	NA	NA	NA	NA	NA	NA
Saltissima_DN101643_c0_g2	3641.EOY00074	Theobroma cacao	NA	cysteine-rich RLK (RECEPTOR-like protein kinase) 8	Retrotran_gag_2	NA		NA	NA	1.13e-44	164	COG2801@1|root,KOG0017@2759|Eukaryota,37RIF@33090|Viridiplantae,3GBWZ@35493|Streptophyta	35493|Streptophyta	L	NA	NA	NA	NA	NA	NA	NA	NA
Saltissima_DN101652_c1_g1	161934.XP_010685169.1	Beta vulgaris	NA	glycine--tRNA ligase 2, chloroplastic	NA	GO:0000003,GO:0003006,GO:0003674,GO:0003824,GO:0004812,GO:0004820,GO:0005488,GO:0005515,GO:0005575,GO:0005622,GO:0005623,GO:0005737,GO:0005739,GO:0006082,GO:0006139,GO:0006399,GO:0006412,GO:0006418,GO:0006426,GO:0006518,GO:0006520,GO:0006725,GO:0006807,GO:0007275,GO:0008150,GO:0008152,GO:0009058,GO:0009059,GO:0009507,GO:0009532,GO:0009536,GO:0009570,GO:0009790,GO:0009791,GO:0009793,GO:0009987,GO:…	developmental process involved in reproduction, molecular_function, catalytic activity, aminoacyl-tRNA ligase activity, glycine-tRNA ligase activity, protein binding, cellular_component, intracellular anatomical structure, cytoplasm, mitochondrion, nucleobase-containing compound metabolic process, tRNA metabolic process, translation, tRNA aminoacylation for protein translation, glycyl-tRNA aminoa…	ko:K14164	ko00970,map00970	2.56e-09	58.2	COG0751@1|root,2QS5T@2759|Eukaryota,37JRG@33090|Viridiplantae,3GB3M@35493|Streptophyta	35493|Streptophyta	J	6.1.1.14	M00360	R03654	RC00055,RC00523	ko00000,ko00001,ko00002,ko01000,ko03016	NA	NA	NA
Saltissima_DN101658_c0_g1	3712.Bo4g072000.1	Brassica oleracea	NA	Encoded by	DUF223	NA		ko:K07466	ko03030,ko03420,ko03430,ko03440,ko03460,map03030,map03420,map03430,map03440,map03460	4.06e-35	132	COG1599@1|root,KOG0851@2759|Eukaryota,37YI1@33090|Viridiplantae,3GNV5@35493|Streptophyta	35493|Streptophyta	L	NA	M00288	NA	NA	ko00000,ko00001,ko00002,ko03000,ko03032,ko03400	NA	NA	NA
Saltissima_DN101661_c0_g1	3880.AES83971	Medicago truncatula	NA	Cytochrome p450	NA	NA		NA	NA	1.16e-14	73.2	COG2124@1|root,KOG1075@1|root,KOG0157@2759|Eukaryota,KOG1075@2759|Eukaryota,37QM4@33090|Viridiplantae,3G7DQ@35493|Streptophyta,4JE14@91835|fabids	35493|Streptophyta	Q	NA	NA	NA	NA	NA	NA	NA	NA
Saltissima_DN101665_c0_g2	3641.EOY24656	Theobroma cacao	NA	Belongs to the Casparian strip membrane proteins (CASP) family	NA	NA		NA	NA	4.24e-15	72.4	2CY8T@1|root,2S2TM@2759|Eukaryota,37V8N@33090|Viridiplantae,3GI9Q@35493|Streptophyta	35493|Streptophyta	S	NA	NA	NA	NA	NA	NA	NA	NA
Saltissima_DN101676_c0_g1	4096.XP_009778705.1	Nicotiana sylvestris	NA	RESISTANCE protein	NA	GO:0002218,GO:0002252,GO:0002253,GO:0002376,GO:0002682,GO:0002684,GO:0003674,GO:0005488,GO:0005515,GO:0005575,GO:0005622,GO:0005623,GO:0005634,GO:0006950,GO:0006952,GO:0006955,GO:0007154,GO:0007165,GO:0008150,GO:0008219,GO:0009314,GO:0009416,GO:0009605,GO:0009607,GO:0009615,GO:0009617,GO:0009626,GO:0009628,GO:0009639,GO:0009870,GO:0009987,GO:0010114,GO:0012501,GO:0012505,GO:0016020,GO:0023052,GO:…	activation of innate immune response, activation of immune response, molecular_function, protein binding, cellular_component, intracellular anatomical structure, nucleus, response to stress, defense response, immune response, cell communication, signal transduction, biological_process, cell death, response to radiation, response to light stimulus, response to virus, response to bacterium, plant-t…	ko:K16226	ko04626,map04626	4.95e-05	47.8	COG4886@1|root,2SI7S@2759|Eukaryota,37QD6@33090|Viridiplantae,3GCW1@35493|Streptophyta	35493|Streptophyta	S	NA	NA	NA	NA	ko00000,ko00001	NA	NA	NA
Saltissima_DN101677_c0_g3	4096.XP_009796674.1	Nicotiana sylvestris	NA	Glutamate-gated receptor that probably acts as non- selective cation channel	SBP_bac_3	NA		ko:K05387	NA	1.64e-41	153	KOG1052@1|root,KOG1052@2759|Eukaryota,37QX8@33090|Viridiplantae,3GAJ2@35493|Streptophyta,44BTN@71274|asterids	71274|asterids	P	NA	NA	NA	NA	ko00000,ko04040	1.A.10.1.10,1.A.10.1.18,1.A.10.1.7	NA	NA
Saltissima_DN101678_c0_g1	3659.XP_004155509.1	Cucumis sativus	BXL3	Beta-xylosidase alpha-L-arabinofuranosidase	Glyco_hydro_3	GO:0000272,GO:0002376,GO:0003674,GO:0003824,GO:0004553,GO:0005575,GO:0005576,GO:0005618,GO:0005623,GO:0005975,GO:0005976,GO:0006950,GO:0006952,GO:0006955,GO:0008150,GO:0008152,GO:0009044,GO:0009056,GO:0009057,GO:0009605,GO:0009607,GO:0009627,GO:0009814,GO:0009987,GO:0010383,GO:0010410,GO:0016052,GO:0016787,GO:0016798,GO:0030312,GO:0031221,GO:0031222,GO:0043170,GO:0043207,GO:0044036,GO:0044237,GO:…	polysaccharide catabolic process, molecular_function, catalytic activity, hydrolase activity, hydrolyzing O-glycosyl compounds, cellular_component, extracellular region, cell wall, carbohydrate metabolic process, polysaccharide metabolic process, response to stress, defense response, immune response, biological_process, metabolic process, xylan 1,4-beta-xylosidase activity, systemic acquired resi…	ko:K15920	ko00520,ko01100,map00520,map01100	8.6e-74	238	COG1472@1|root,2QQ55@2759|Eukaryota,37HXP@33090|Viridiplantae,3G7F4@35493|Streptophyta,4JEHH@91835|fabids	35493|Streptophyta	G	3.2.1.37	NA	R01433	RC00467	ko00000,ko00001,ko01000	NA	GH3	NA
Saltissima_DN10167_c0_g1	85681.XP_006433638.1	Citrus x clementina	NA	A-kinase anchor protein	NA	NA		ko:K13169	NA	2.48e-65	207	KOG2891@1|root,KOG2891@2759|Eukaryota,37HN7@33090|Viridiplantae,3GCDV@35493|Streptophyta	35493|Streptophyta	S	NA	NA	NA	NA	ko00000,ko03041	NA	NA	NA
Saltissima_DN101690_c0_g1	4098.XP_009595131.1	Nicotiana tomentosiformis	NA	Methyladenine glycosylase	Adenine_glyco	NA		ko:K01246	ko03410,map03410	1.7e-35	128	COG2818@1|root,2QRZX@2759|Eukaryota,37M87@33090|Viridiplantae,3GAPP@35493|Streptophyta,44E8U@71274|asterids	71274|asterids	L	3.2.2.20	NA	NA	NA	ko00000,ko00001,ko01000,ko03400	NA	NA	NA
Saltissima_DN1016_c0_g1	4096.XP_009776996.1	Nicotiana sylvestris	NA	VQ motif	VQ	NA		NA	NA	2.63e-65	206	29BAJ@1|root,2RIDK@2759|Eukaryota,37RWG@33090|Viridiplantae,3GESS@35493|Streptophyta,44JB4@71274|asterids	71274|asterids	S	NA	NA	NA	NA	NA	NA	NA	NA
Saltissima_DN1016_c0_g2	981085.XP_010113296.1	Morus notabilis	NA	Belongs to the peptidase A1 family	TAXi_C,TAXi_N	GO:0003674,GO:0003824,GO:0004175,GO:0004190,GO:0005575,GO:0005623,GO:0005886,GO:0006508,GO:0006807,GO:0008150,GO:0008152,GO:0008233,GO:0009056,GO:0009057,GO:0016020,GO:0016787,GO:0019538,GO:0030163,GO:0031224,GO:0031225,GO:0031226,GO:0043170,GO:0044238,GO:0044425,GO:0044459,GO:0044464,GO:0046658,GO:0070001,GO:0070011,GO:0071704,GO:0071944,GO:0140096,GO:1901564,GO:1901565,GO:1901575	molecular_function, catalytic activity, endopeptidase activity, aspartic-type endopeptidase activity, cellular_component, plasma membrane, proteolysis, biological_process, metabolic process, peptidase activity, membrane, hydrolase activity, protein catabolic process, primary metabolic process, aspartic-type peptidase activity, cell periphery	NA	NA	4.19e-234	656	KOG1339@1|root,KOG1339@2759|Eukaryota,37PV1@33090|Viridiplantae,3G9Q8@35493|Streptophyta,4JMN2@91835|fabids	35493|Streptophyta	O	NA	NA	NA	NA	NA	NA	NA	NA
Saltissima_DN101703_c1_g1	3847.GLYMA10G40950.1	Glycine max	NA	LRR receptor-like serine threonine-protein kinase	LRRNT_2,LRR_1,LRR_8	NA		NA	NA	1.3e-38	143	COG4886@1|root,KOG0619@2759|Eukaryota,37STP@33090|Viridiplantae,3GHBK@35493|Streptophyta,4JGUJ@91835|fabids	35493|Streptophyta	S	NA	NA	NA	NA	NA	NA	NA	NA
Saltissima_DN101717_c0_g3	3641.EOY18769	Theobroma cacao	NA	Belongs to the STXBP unc-18 SEC1 family	Sec1	GO:0005575,GO:0005622,GO:0005623,GO:0005737,GO:0005768,GO:0012505,GO:0016020,GO:0030897,GO:0031410,GO:0031982,GO:0032991,GO:0033263,GO:0043226,GO:0043227,GO:0043229,GO:0044422,GO:0044424,GO:0044425,GO:0044433,GO:0044440,GO:0044444,GO:0044446,GO:0044464,GO:0097708,GO:0098796,GO:0099023	cellular_component, intracellular anatomical structure, cytoplasm, endosome, endomembrane system, membrane, HOPS complex, cytoplasmic vesicle, vesicle, protein-containing complex, CORVET complex, membrane-bounded organelle, intracellular organelle, intracellular vesicle	ko:K20182	ko04138,map04138	6.96e-45	157	COG5158@1|root,KOG1302@2759|Eukaryota,37M25@33090|Viridiplantae,3GC32@35493|Streptophyta	35493|Streptophyta	U	NA	NA	NA	NA	ko00000,ko00001,ko04131	NA	NA	NA
Saltissima_DN101719_c0_g1	3880.AES60172	Medicago truncatula	NA	spliceosomal complex assembly	NA	NA		NA	NA	6.5e-36	125	COG2801@1|root,KOG0017@2759|Eukaryota,37SNQ@33090|Viridiplantae,3GHRQ@35493|Streptophyta	35493|Streptophyta	L	NA	NA	NA	NA	NA	NA	NA	NA
Saltissima_DN10171_c0_g1	3649.evm.model.supercontig_50.145	Carica papaya	NA	meprin and TRAF homology	BTB	GO:0001101,GO:0005575,GO:0005622,GO:0005623,GO:0005634,GO:0006950,GO:0006970,GO:0007154,GO:0008150,GO:0009414,GO:0009415,GO:0009605,GO:0009628,GO:0009651,GO:0009987,GO:0009991,GO:0010035,GO:0031668,GO:0033554,GO:0042221,GO:0042631,GO:0043226,GO:0043227,GO:0043229,GO:0043231,GO:0044424,GO:0044464,GO:0050896,GO:0051716,GO:0070887,GO:0071214,GO:0071229,GO:0071462,GO:0071470,GO:0071472,GO:0071496,GO:…	response to acid chemical, cellular_component, intracellular anatomical structure, nucleus, response to stress, response to osmotic stress, cell communication, biological_process, response to water deprivation, response to water, response to abiotic stimulus, response to salt stress, response to chemical, cellular response to water deprivation, membrane-bounded organelle, intracellular organelle,…	ko:K10523	ko04340,ko04341,map04340,map04341	3.34e-208	592	COG1958@1|root,KOG1987@1|root,KOG1987@2759|Eukaryota,KOG3448@2759|Eukaryota,37HKI@33090|Viridiplantae,3GDYG@35493|Streptophyta,3HZ7K@3699|Brassicales	35493|Streptophyta	D	NA	M00384	NA	NA	ko00000,ko00001,ko00002,ko04121	NA	NA	NA
Saltissima_DN101729_c0_g1	3750.XP_008378688.1	Malus domestica	NA	Thioredoxin	Thioredoxin	GO:0003674,GO:0003824,GO:0004791,GO:0005575,GO:0005622,GO:0005623,GO:0005737,GO:0006950,GO:0006979,GO:0008150,GO:0008152,GO:0009636,GO:0009987,GO:0015035,GO:0015036,GO:0016209,GO:0016491,GO:0016651,GO:0016667,GO:0016668,GO:0016671,GO:0019725,GO:0033554,GO:0034599,GO:0042221,GO:0042592,GO:0044424,GO:0044464,GO:0045454,GO:0047134,GO:0050789,GO:0050794,GO:0050896,GO:0051716,GO:0055114,GO:0065007,GO:…	molecular_function, catalytic activity, thioredoxin-disulfide reductase (NADPH) activity, cellular_component, intracellular anatomical structure, cytoplasm, response to stress, response to oxidative stress, biological_process, metabolic process, response to toxic substance, protein-disulfide reductase activity, disulfide oxidoreductase activity, antioxidant activity, oxidoreductase activity, oxid…	NA	NA	9.25e-43	144	28NQ1@1|root,2QV9U@2759|Eukaryota,37U4B@33090|Viridiplantae,3GAZ8@35493|Streptophyta,4JNJD@91835|fabids	35493|Streptophyta	S	NA	NA	NA	NA	NA	NA	NA	NA
Saltissima_DN101729_c0_g3	3750.XP_008378688.1	Malus domestica	NA	Thioredoxin	Thioredoxin	GO:0003674,GO:0003824,GO:0004791,GO:0005575,GO:0005622,GO:0005623,GO:0005737,GO:0006950,GO:0006979,GO:0008150,GO:0008152,GO:0009636,GO:0009987,GO:0015035,GO:0015036,GO:0016209,GO:0016491,GO:0016651,GO:0016667,GO:0016668,GO:0016671,GO:0019725,GO:0033554,GO:0034599,GO:0042221,GO:0042592,GO:0044424,GO:0044464,GO:0045454,GO:0047134,GO:0050789,GO:0050794,GO:0050896,GO:0051716,GO:0055114,GO:0065007,GO:…	molecular_function, catalytic activity, thioredoxin-disulfide reductase (NADPH) activity, cellular_component, intracellular anatomical structure, cytoplasm, response to stress, response to oxidative stress, biological_process, metabolic process, response to toxic substance, protein-disulfide reductase activity, disulfide oxidoreductase activity, antioxidant activity, oxidoreductase activity, oxid…	NA	NA	8.9e-43	144	28NQ1@1|root,2QV9U@2759|Eukaryota,37U4B@33090|Viridiplantae,3GAZ8@35493|Streptophyta,4JNJD@91835|fabids	35493|Streptophyta	S	NA	NA	NA	NA	NA	NA	NA	NA
Saltissima_DN101732_c0_g2	161934.XP_010675918.1	Beta vulgaris	NA	LRR receptor-like serine threonine-protein kinase	LRR_8	NA		NA	NA	5.17e-11	65.1	COG4886@1|root,KOG0619@2759|Eukaryota,37SI1@33090|Viridiplantae,3GMZI@35493|Streptophyta	35493|Streptophyta	S	NA	NA	NA	NA	NA	NA	NA	NA
Saltissima_DN101742_c0_g1	3659.XP_004153305.1	Cucumis sativus	ndhD	NAD(P)H-quinone oxidoreductase chain 4	Proton_antipo_M	NA		ko:K05575	ko00190,ko01100,map00190,map01100	2.69e-17	83.6	COG1008@1|root,KOG4845@2759|Eukaryota,37QQT@33090|Viridiplantae,3G7MJ@35493|Streptophyta,4JSGR@91835|fabids	35493|Streptophyta	C	1.6.5.3	M00145	R11945	RC00061	ko00000,ko00001,ko00002,ko01000	NA	NA	NA
Saltissima_DN101746_c0_g1	3760.EMJ18893	Prunus persica	MAN2A2	alpha-mannosidase	Glyco_hydro_38C	GO:0000139,GO:0003674,GO:0003824,GO:0004553,GO:0004559,GO:0004572,GO:0005575,GO:0005622,GO:0005623,GO:0005737,GO:0005768,GO:0005794,GO:0005802,GO:0005975,GO:0005996,GO:0006013,GO:0006464,GO:0006486,GO:0006487,GO:0006491,GO:0006517,GO:0006807,GO:0006950,GO:0006970,GO:0006972,GO:0008150,GO:0008152,GO:0009058,GO:0009059,GO:0009100,GO:0009101,GO:0009628,GO:0009651,GO:0009987,GO:0012505,GO:0015923,GO:…	Golgi membrane, molecular_function, catalytic activity, hydrolase activity, hydrolyzing O-glycosyl compounds, alpha-mannosidase activity, mannosyl-oligosaccharide 1,3-1,6-alpha-mannosidase activity, cellular_component, intracellular anatomical structure, cytoplasm, endosome, Golgi apparatus, trans-Golgi network, carbohydrate metabolic process, monosaccharide metabolic process, mannose metabolic p…	ko:K01231	ko00510,ko00513,ko01100,map00510,map00513,map01100	6.79e-70	234	KOG1959@1|root,KOG1958@2759|Eukaryota,37N3I@33090|Viridiplantae,3GARU@35493|Streptophyta,4JEA0@91835|fabids	35493|Streptophyta	G	3.2.1.114	M00075	R05984	NA	ko00000,ko00001,ko00002,ko01000	NA	NA	NA
Saltissima_DN101746_c0_g2	29760.VIT_14s0066g02390.t01	Vitis vinifera	MAN2A2	alpha-mannosidase	Glyco_hydro_38C	GO:0000139,GO:0003674,GO:0003824,GO:0004553,GO:0004559,GO:0004572,GO:0005575,GO:0005622,GO:0005623,GO:0005737,GO:0005768,GO:0005794,GO:0005802,GO:0005975,GO:0005996,GO:0006013,GO:0006464,GO:0006486,GO:0006487,GO:0006491,GO:0006517,GO:0006807,GO:0006950,GO:0006970,GO:0006972,GO:0008150,GO:0008152,GO:0009058,GO:0009059,GO:0009100,GO:0009101,GO:0009628,GO:0009651,GO:0009987,GO:0012505,GO:0015923,GO:…	Golgi membrane, molecular_function, catalytic activity, hydrolase activity, hydrolyzing O-glycosyl compounds, alpha-mannosidase activity, mannosyl-oligosaccharide 1,3-1,6-alpha-mannosidase activity, cellular_component, intracellular anatomical structure, cytoplasm, endosome, Golgi apparatus, trans-Golgi network, carbohydrate metabolic process, monosaccharide metabolic process, mannose metabolic p…	ko:K01231	ko00510,ko00513,ko01100,map00510,map00513,map01100	8.18e-48	167	KOG1959@1|root,KOG1958@2759|Eukaryota,37N3I@33090|Viridiplantae,3GARU@35493|Streptophyta	35493|Streptophyta	G	3.2.1.114	M00075	R05984	NA	ko00000,ko00001,ko00002,ko01000	NA	NA	NA
Saltissima_DN10174_c0_g1	57918.XP_004309332.1	Fragaria vesca	NA	Belongs to the helicase family	Helitron_like_N	NA		ko:K07466,ko:K15255	ko03030,ko03420,ko03430,ko03440,ko03460,map03030,map03420,map03430,map03440,map03460	1.66e-33	129	COG0507@1|root,KOG0987@2759|Eukaryota,37Q72@33090|Viridiplantae,3GCCF@35493|Streptophyta,4JS2N@91835|fabids	35493|Streptophyta	D	3.6.4.12	M00288	NA	NA	ko00000,ko00001,ko00002,ko01000,ko03000,ko03029,ko03032,ko03400	NA	NA	NA
Saltissima_DN101754_c0_g1	29760.VIT_00s0179g00370.t01	Vitis vinifera	NA	Ubiquitin-conjugating enzyme RWD-like protein	UEV,Vps23_core	GO:0000813,GO:0005575,GO:0005622,GO:0005623,GO:0005737,GO:0005768,GO:0010008,GO:0012505,GO:0016020,GO:0031090,GO:0031410,GO:0031982,GO:0032991,GO:0036452,GO:0043226,GO:0043227,GO:0043229,GO:0044422,GO:0044424,GO:0044425,GO:0044433,GO:0044440,GO:0044444,GO:0044446,GO:0044464,GO:0097708,GO:0098588,GO:0098796,GO:0098805	ESCRT I complex, cellular_component, intracellular anatomical structure, cytoplasm, endosome, endosome membrane, endomembrane system, membrane, organelle membrane, cytoplasmic vesicle, vesicle, protein-containing complex, membrane-bounded organelle, intracellular organelle, intracellular vesicle	ko:K12183	ko04144,map04144	1.44e-109	327	KOG2391@1|root,KOG2391@2759|Eukaryota,37N61@33090|Viridiplantae,3GH2I@35493|Streptophyta	35493|Streptophyta	U	NA	M00409	NA	NA	ko00000,ko00001,ko00002,ko04131,ko04147	NA	NA	NA
Saltissima_DN10175_c0_g1	981085.XP_010110332.1	Morus notabilis	NA	isoform X1	NA	NA		NA	NA	3.32e-46	162	2A3C8@1|root,2RY4Z@2759|Eukaryota,37U3F@33090|Viridiplantae,3GHB4@35493|Streptophyta,4JPK8@91835|fabids	35493|Streptophyta	S	NA	NA	NA	NA	NA	NA	NA	NA
Saltissima_DN101772_c1_g1	3641.EOY00215	Theobroma cacao	NA	DNA RNA polymerases superfamily protein	NA	NA		NA	NA	1.96e-51	180	COG2801@1|root,KOG0017@2759|Eukaryota,37RRH@33090|Viridiplantae,3G8MV@35493|Streptophyta	35493|Streptophyta	L	NA	NA	NA	NA	NA	NA	NA	NA
Saltissima_DN101775_c0_g1	225117.XP_009338880.1	Pyrus x bretschneideri	NA	Reverse transcriptase (RNA-dependent DNA polymerase)	RVT_2	NA		NA	NA	2.34e-196	590	COG2801@1|root,KOG0017@2759|Eukaryota,37RIF@33090|Viridiplantae,3GBWZ@35493|Streptophyta,4JT11@91835|fabids	35493|Streptophyta	L	NA	NA	NA	NA	NA	NA	NA	NA
Saltissima_DN101776_c0_g1	3988.XP_002525650.1	Ricinus communis	NA	Belongs to the PdxS SNZ family	SOR_SNZ	NA		ko:K06215	ko00750,map00750	1.31e-89	268	COG0214@1|root,KOG1606@2759|Eukaryota,37KWB@33090|Viridiplantae,3G7GA@35493|Streptophyta,4JJ42@91835|fabids	35493|Streptophyta	H	4.3.3.6	NA	R07456	RC00010,RC01783,RC03043	ko00000,ko00001,ko01000	NA	NA	NA
Saltissima_DN101776_c1_g1	3983.cassava4.1_012325m	Manihot esculenta	NA	Belongs to the PdxS SNZ family	SOR_SNZ	NA		ko:K06215	ko00750,map00750	1.75e-52	171	COG0214@1|root,KOG1606@2759|Eukaryota,37KWB@33090|Viridiplantae,3G7GA@35493|Streptophyta,4JJ42@91835|fabids	33090|Viridiplantae	H	4.3.3.6	NA	R07456	RC00010,RC01783,RC03043	ko00000,ko00001,ko01000	NA	NA	NA
Saltissima_DN101777_c0_g2	4098.XP_009603361.1	Nicotiana tomentosiformis	NA	Probably involved in the RNA silencing pathway and required for the generation of small interfering RNAs (siRNAs)	NA	NA		ko:K11699	NA	1.3e-49	176	KOG0988@1|root,KOG0988@2759|Eukaryota,37KAR@33090|Viridiplantae,3GABQ@35493|Streptophyta,44MZQ@71274|asterids	71274|asterids	A	2.7.7.48	NA	NA	NA	ko00000,ko01000,ko03036	NA	NA	NA
Saltissima_DN10177_c1_g2	3075.A0A087SPX1	Auxenochlorella protothecoides	TOP6A	Component of the DNA topoisomerase VI involved in chromatin organization and progression of endoreduplication cycles. Relaxes both positive and negative superturns and exhibits a strong decatenase activity	TP6A_N	GO:0000003,GO:0000228,GO:0000280,GO:0000706,GO:0000729,GO:0001708,GO:0003674,GO:0003676,GO:0003677,GO:0003824,GO:0003916,GO:0003918,GO:0004518,GO:0004519,GO:0004520,GO:0004536,GO:0005488,GO:0005515,GO:0005575,GO:0005622,GO:0005623,GO:0005634,GO:0005694,GO:0006139,GO:0006259,GO:0006281,GO:0006302,GO:0006310,GO:0006725,GO:0006807,GO:0006950,GO:0006974,GO:0006996,GO:0007049,GO:0007127,GO:0007131,GO:…	nuclear chromosome, nuclear division, meiotic DNA double-strand break processing, DNA double-strand break processing, cell fate specification, molecular_function, nucleic acid binding, DNA binding, catalytic activity, DNA topoisomerase activity, DNA topoisomerase type II (double strand cut, ATP-hydrolyzing) activity, nuclease activity, endonuclease activity, DNA endonuclease activity, protein bin…	ko:K10878	ko04113,map04113	1.2e-39	147	COG1697@1|root,KOG2795@2759|Eukaryota,37QGK@33090|Viridiplantae,34HHU@3041|Chlorophyta	33090|Viridiplantae	L	NA	NA	NA	NA	ko00000,ko00001,ko03400	NA	NA	NA
Saltissima_DN101782_c0_g2	3827.XP_004501698.1	Cicer arietinum	NA	NA	NA	NA		NA	NA	2.21e-25	100	28IF0@1|root,2QQRR@2759|Eukaryota,37T82@33090|Viridiplantae,3GHK4@35493|Streptophyta,4JRHV@91835|fabids	35493|Streptophyta	NA	NA	NA	NA	NA	NA	NA	NA	NA
Saltissima_DN10178_c0_g3	4155.Migut.B01167.1.p	Erythranthe guttata	NA	B3 DNA binding domain	NA	NA		NA	NA	0.000932	45.1	2EQ8X@1|root,2STAN@2759|Eukaryota,3812S@33090|Viridiplantae,3GV4H@35493|Streptophyta,44M3H@71274|asterids	71274|asterids	K	NA	NA	NA	NA	NA	NA	NA	NA
Saltissima_DN101792_c0_g1	29760.VIT_03s0017g00490.t01	Vitis vinifera	NA	guanosine nucleotide diphosphate dissociation inhibitor	GDI	GO:0005575,GO:0005576,GO:0048046	cellular_component, extracellular region, apoplast	ko:K17255	NA	7.93e-120	348	COG5044@1|root,KOG1439@2759|Eukaryota,37IAP@33090|Viridiplantae,3GFAE@35493|Streptophyta	35493|Streptophyta	O	NA	NA	NA	NA	ko00000,ko04147	NA	NA	NA
Saltissima_DN10179_c0_g1	29760.VIT_04s0023g00370.t01	Vitis vinifera	NA	Zinc finger CCCH domain-containing protein	zf-CCCH	GO:0003674,GO:0003676,GO:0003677,GO:0003723,GO:0003729,GO:0003824,GO:0004518,GO:0005488,GO:0005515,GO:0005575,GO:0005622,GO:0005623,GO:0005737,GO:0005829,GO:0006139,GO:0006417,GO:0006725,GO:0006807,GO:0008150,GO:0008152,GO:0009889,GO:0009890,GO:0009892,GO:0009987,GO:0010313,GO:0010468,GO:0010556,GO:0010558,GO:0010605,GO:0010608,GO:0010629,GO:0016787,GO:0016788,GO:0017148,GO:0019222,GO:0031323,GO:…	molecular_function, nucleic acid binding, DNA binding, RNA binding, mRNA binding, catalytic activity, nuclease activity, protein binding, cellular_component, intracellular anatomical structure, cytoplasm, cytosol, nucleobase-containing compound metabolic process, regulation of translation, biological_process, metabolic process, regulation of biosynthetic process, negative regulation of metabolic …	NA	NA	7.79e-144	420	COG5063@1|root,KOG1677@2759|Eukaryota,37MG1@33090|Viridiplantae,3GD6N@35493|Streptophyta	35493|Streptophyta	S	NA	NA	NA	NA	NA	NA	NA	NA
Saltissima_DN1017_c0_g1	3649.evm.model.supercontig_5.22	Carica papaya	NA	Essential component of the cytosolic iron-sulfur (Fe S) protein assembly machinery. Required for the maturation of extramitochondrial Fe S proteins	WD40	GO:0005575,GO:0005622,GO:0005623,GO:0005737,GO:0005829,GO:0006790,GO:0008150,GO:0008152,GO:0009987,GO:0016043,GO:0016226,GO:0022607,GO:0031163,GO:0032991,GO:0044085,GO:0044237,GO:0044424,GO:0044444,GO:0044445,GO:0044464,GO:0051186,GO:0071840,GO:0097361	cellular_component, intracellular anatomical structure, cytoplasm, cytosol, sulfur compound metabolic process, biological_process, metabolic process, cellular component organization, iron-sulfur cluster assembly, protein-containing complex, cytosolic [4Fe-4S] assembly targeting complex	NA	NA	6.23e-100	303	KOG0645@1|root,KOG0645@2759|Eukaryota,37N7G@33090|Viridiplantae,3GCCG@35493|Streptophyta,3HQ0V@3699|Brassicales	35493|Streptophyta	E	NA	NA	NA	NA	NA	NA	NA	NA
Saltissima_DN1017_c11_g1	4098.XP_009589337.1	Nicotiana tomentosiformis	NA	NB-ARC domain	NB-ARC	NA		NA	NA	9.47e-31	119	KOG4658@1|root,KOG4658@2759|Eukaryota,37P43@33090|Viridiplantae,3GF32@35493|Streptophyta,44I27@71274|asterids	71274|asterids	T	NA	NA	NA	NA	NA	NA	NA	NA
Saltissima_DN1017_c1_g1	4098.XP_009589337.1	Nicotiana tomentosiformis	NA	NB-ARC domain	NB-ARC	NA		NA	NA	3.71e-104	335	KOG4658@1|root,KOG4658@2759|Eukaryota,37P43@33090|Viridiplantae,3GF32@35493|Streptophyta,44I27@71274|asterids	71274|asterids	T	NA	NA	NA	NA	NA	NA	NA	NA
Saltissima_DN1017_c1_g2	3750.XP_008344603.1	Malus domestica	NA	disease resistance	NA	NA		NA	NA	3.46e-20	89	KOG4658@1|root,KOG4658@2759|Eukaryota,37P43@33090|Viridiplantae,3GF32@35493|Streptophyta,4JMAN@91835|fabids	35493|Streptophyta	T	NA	NA	NA	NA	NA	NA	NA	NA
Saltissima_DN1017_c2_g1	225117.XP_009360541.1	Pyrus x bretschneideri	NA	Belongs to the disease resistance NB-LRR family	NB-ARC	NA		ko:K19613	ko04014,map04014	5.64e-23	97.1	KOG4658@1|root,KOG4658@2759|Eukaryota,37P43@33090|Viridiplantae,3GF32@35493|Streptophyta,4JRB3@91835|fabids	35493|Streptophyta	T	NA	NA	NA	NA	ko00000,ko00001	NA	NA	NA
Saltissima_DN1017_c3_g1	71139.XP_010042641.1	Eucalyptus grandis	NA	Belongs to the disease resistance NB-LRR family	NB-ARC	NA		NA	NA	1.66e-05	48.1	KOG4658@1|root,KOG4658@2759|Eukaryota,37JN7@33090|Viridiplantae	33090|Viridiplantae	T	NA	NA	NA	NA	NA	NA	NA	NA
Saltissima_DN1017_c4_g1	4096.XP_009770118.1	Nicotiana sylvestris	NA	Rho GTPase-activating protein	PH	NA		NA	NA	3.47e-64	214	KOG4271@1|root,KOG4271@2759|Eukaryota,37NAS@33090|Viridiplantae,3GC8D@35493|Streptophyta,44C2H@71274|asterids	71274|asterids	T	NA	NA	NA	NA	NA	NA	NA	NA
Saltissima_DN101800_c2_g1	29760.VIT_01s0010g02440.t01	Vitis vinifera	NA	ABC transporter C family member	NA	GO:0000325,GO:0003674,GO:0003824,GO:0005215,GO:0005575,GO:0005576,GO:0005622,GO:0005623,GO:0005737,GO:0005773,GO:0005774,GO:0005911,GO:0006810,GO:0008150,GO:0009506,GO:0010290,GO:0015399,GO:0015405,GO:0015431,GO:0016020,GO:0016462,GO:0016787,GO:0016817,GO:0016818,GO:0016887,GO:0017111,GO:0022804,GO:0022857,GO:0030054,GO:0031090,GO:0042623,GO:0042626,GO:0043226,GO:0043227,GO:0043229,GO:0043231,GO:…	plant-type vacuole, molecular_function, catalytic activity, transporter activity, cellular_component, extracellular region, intracellular anatomical structure, cytoplasm, vacuole, vacuolar membrane, transport, biological_process, plasmodesma, chlorophyll catabolite transmembrane transporter activity, primary active transmembrane transporter activity, ABC-type glutathione S-conjugate transporter a…	ko:K05665,ko:K05666,ko:K05670	ko01523,ko01524,ko02010,ko04071,ko04976,ko04977,ko05206,map01523,map01524,map02010,map04071,map04976,map04977,map05206	4.19e-13	70.5	COG1132@1|root,KOG0054@2759|Eukaryota,37JSS@33090|Viridiplantae,3G9WI@35493|Streptophyta	35493|Streptophyta	Q	NA	NA	NA	NA	ko00000,ko00001,ko02000	3.A.1.208,3.A.1.208.2,3.A.1.208.8	NA	NA
Saltissima_DN10180_c0_g1	3983.cassava4.1_003300m	Manihot esculenta	NA	Regulatory subunit of the condensin complex, a complex required for conversion of interphase chromatin into mitotic-like condense chromosomes	Cnd2	GO:0000070,GO:0000228,GO:0000278,GO:0000280,GO:0000793,GO:0000794,GO:0000796,GO:0000799,GO:0000819,GO:0001671,GO:0003674,GO:0003682,GO:0005488,GO:0005515,GO:0005575,GO:0005622,GO:0005623,GO:0005634,GO:0005694,GO:0005737,GO:0006323,GO:0006996,GO:0007049,GO:0007059,GO:0007076,GO:0008047,GO:0008150,GO:0009987,GO:0010911,GO:0010912,GO:0016043,GO:0019899,GO:0022402,GO:0030234,GO:0030261,GO:0031974,GO:…	mitotic sister chromatid segregation, nuclear chromosome, mitotic cell cycle, nuclear division, condensed chromosome, condensed nuclear chromosome, condensin complex, sister chromatid segregation, ATPase activator activity, molecular_function, chromatin binding, protein binding, cellular_component, intracellular anatomical structure, nucleus, chromosome, cytoplasm, organelle organization, cell cy…	ko:K06676	ko04111,map04111	6.29e-111	338	COG5229@1|root,KOG2328@2759|Eukaryota,37KYS@33090|Viridiplantae,3GA0I@35493|Streptophyta,4JNHH@91835|fabids	35493|Streptophyta	BD	NA	NA	NA	NA	ko00000,ko00001,ko03036	NA	NA	NA
Saltissima_DN101823_c0_g1	3750.XP_008343109.1	Malus domestica	NA	Serine threonine-protein kinase	Pkinase_Tyr	GO:0001666,GO:0003674,GO:0003824,GO:0004672,GO:0004674,GO:0004712,GO:0005575,GO:0005622,GO:0005623,GO:0005737,GO:0005783,GO:0005789,GO:0006082,GO:0006464,GO:0006468,GO:0006629,GO:0006720,GO:0006721,GO:0006793,GO:0006796,GO:0006807,GO:0006950,GO:0007154,GO:0007165,GO:0008150,GO:0008152,GO:0008299,GO:0008610,GO:0009058,GO:0009628,GO:0009685,GO:0009686,GO:0009719,GO:0009723,GO:0009725,GO:0009743,GO:…	response to hypoxia, molecular_function, catalytic activity, protein kinase activity, protein serine/threonine kinase activity, protein serine/threonine/tyrosine kinase activity, cellular_component, intracellular anatomical structure, cytoplasm, endoplasmic reticulum, endoplasmic reticulum membrane, protein phosphorylation, lipid metabolic process, isoprenoid metabolic process, phosphorus metabol…	ko:K04427	ko04010,ko04013,ko04064,ko04140,ko04152,ko04214,ko04310,ko04380,ko04520,ko04620,ko04621,ko04622,ko04624,ko04657,ko04660,ko04668,ko05140,ko05145,ko05162,ko05168,ko05169,ko05418,map04010,map04013,map04064,map04140,map04152,map04214,map04310,map04380,map04520,map04620,map04621,map04622,map04624,map04657,map04660,map04668,map05140,map05145,map05162,map05168,map05169,map05418	3.52e-122	372	COG0515@1|root,KOG0192@2759|Eukaryota,37J35@33090|Viridiplantae,3GA4S@35493|Streptophyta,4JM0F@91835|fabids	35493|Streptophyta	T	2.7.11.25	M00686,M00688,M00689	NA	NA	ko00000,ko00001,ko00002,ko01000,ko01001	NA	NA	NA
Saltissima_DN101825_c0_g2	4155.Migut.F00487.1.p	Erythranthe guttata	NA	QWRF family	QWRF	NA		NA	NA	8.84e-74	237	2CJNU@1|root,2QR1J@2759|Eukaryota,37SVW@33090|Viridiplantae,3GA0P@35493|Streptophyta,44ETQ@71274|asterids	71274|asterids	S	NA	NA	NA	NA	NA	NA	NA	NA
Saltissima_DN101828_c0_g1	3067.XP_002945947.1	Volvox carteri	NA	Belongs to the MlaE permease family	MlaE	GO:0003674,GO:0005215,GO:0005319,GO:0005575,GO:0005622,GO:0005623,GO:0005737,GO:0006810,GO:0006869,GO:0008150,GO:0009507,GO:0009526,GO:0009527,GO:0009528,GO:0009536,GO:0009706,GO:0009707,GO:0009941,GO:0010876,GO:0016020,GO:0019866,GO:0019867,GO:0031090,GO:0031967,GO:0031968,GO:0031969,GO:0031975,GO:0033036,GO:0042170,GO:0043226,GO:0043227,GO:0043229,GO:0043231,GO:0044422,GO:0044424,GO:0044434,GO:…	molecular_function, transporter activity, lipid transporter activity, cellular_component, intracellular anatomical structure, cytoplasm, transport, lipid transport, biological_process, chloroplast, plastid envelope, plastid outer membrane, plastid inner membrane, plastid, chloroplast inner membrane, chloroplast outer membrane, chloroplast envelope, membrane, organelle inner membrane, organelle me…	NA	NA	6.95e-05	46.2	COG0767@1|root,2QPRJ@2759|Eukaryota,37IV2@33090|Viridiplantae,34H6U@3041|Chlorophyta	33090|Viridiplantae	P	NA	NA	NA	NA	NA	NA	NA	NA
Saltissima_DN101828_c0_g2	3075.A0A087SIX1	Auxenochlorella protothecoides	NA	Belongs to the MlaE permease family	MlaE	GO:0003674,GO:0005215,GO:0005319,GO:0005575,GO:0005622,GO:0005623,GO:0005737,GO:0006810,GO:0006869,GO:0008150,GO:0009507,GO:0009526,GO:0009527,GO:0009528,GO:0009536,GO:0009706,GO:0009707,GO:0009941,GO:0010876,GO:0016020,GO:0019866,GO:0019867,GO:0031090,GO:0031967,GO:0031968,GO:0031969,GO:0031975,GO:0033036,GO:0042170,GO:0043226,GO:0043227,GO:0043229,GO:0043231,GO:0044422,GO:0044424,GO:0044434,GO:…	molecular_function, transporter activity, lipid transporter activity, cellular_component, intracellular anatomical structure, cytoplasm, transport, lipid transport, biological_process, chloroplast, plastid envelope, plastid outer membrane, plastid inner membrane, plastid, chloroplast inner membrane, chloroplast outer membrane, chloroplast envelope, membrane, organelle inner membrane, organelle me…	NA	NA	8.18e-11	63.2	COG0767@1|root,2QPRJ@2759|Eukaryota,37IV2@33090|Viridiplantae,34H6U@3041|Chlorophyta	33090|Viridiplantae	P	NA	NA	NA	NA	NA	NA	NA	NA
Saltissima_DN101828_c1_g1	3055.EDP08499	Chlamydomonas reinhardtii	NA	Belongs to the MlaE permease family	MlaE	GO:0003674,GO:0005215,GO:0005319,GO:0005575,GO:0005622,GO:0005623,GO:0005737,GO:0006810,GO:0006869,GO:0008150,GO:0009507,GO:0009526,GO:0009527,GO:0009528,GO:0009536,GO:0009706,GO:0009707,GO:0009941,GO:0010876,GO:0016020,GO:0019866,GO:0019867,GO:0031090,GO:0031967,GO:0031968,GO:0031969,GO:0031975,GO:0033036,GO:0042170,GO:0043226,GO:0043227,GO:0043229,GO:0043231,GO:0044422,GO:0044424,GO:0044434,GO:…	molecular_function, transporter activity, lipid transporter activity, cellular_component, intracellular anatomical structure, cytoplasm, transport, lipid transport, biological_process, chloroplast, plastid envelope, plastid outer membrane, plastid inner membrane, plastid, chloroplast inner membrane, chloroplast outer membrane, chloroplast envelope, membrane, organelle inner membrane, organelle me…	NA	NA	5.02e-08	54.7	COG0767@1|root,2QPRJ@2759|Eukaryota,37IV2@33090|Viridiplantae,34H6U@3041|Chlorophyta	33090|Viridiplantae	P	NA	NA	NA	NA	NA	NA	NA	NA
Saltissima_DN101829_c0_g1	29760.VIT_16s0098g00550.t01	Vitis vinifera	NA	Myb SANT-like DNA-binding domain protein	NA	NA		NA	NA	3.04e-61	197	2D6VP@1|root,2S57T@2759|Eukaryota,37WK8@33090|Viridiplantae,3GKDE@35493|Streptophyta	35493|Streptophyta	S	NA	NA	NA	NA	NA	NA	NA	NA
Saltissima_DN101829_c0_g3	3641.EOX90955	Theobroma cacao	NA	Belongs to the class I-like SAM-binding methyltransferase superfamily. rRNA adenine N(6)-methyltransferase family	RrnaAD	GO:0000154,GO:0000179,GO:0001510,GO:0003674,GO:0003824,GO:0005575,GO:0005622,GO:0005623,GO:0005737,GO:0005739,GO:0005759,GO:0006139,GO:0006364,GO:0006396,GO:0006725,GO:0006807,GO:0008150,GO:0008152,GO:0008168,GO:0008170,GO:0008173,GO:0008649,GO:0008757,GO:0009116,GO:0009119,GO:0009451,GO:0009987,GO:0010467,GO:0016070,GO:0016072,GO:0016433,GO:0016740,GO:0016741,GO:0017144,GO:0022613,GO:0031167,GO:…	rRNA modification, rRNA (adenine-N6,N6-)-dimethyltransferase activity, RNA methylation, molecular_function, catalytic activity, cellular_component, intracellular anatomical structure, cytoplasm, mitochondrion, mitochondrial matrix, nucleobase-containing compound metabolic process, rRNA processing, RNA processing, biological_process, metabolic process, methyltransferase activity, N-methyltransfera…	ko:K14191	NA	4.77e-90	275	COG0030@1|root,KOG0820@2759|Eukaryota,37R3I@33090|Viridiplantae,3GFDG@35493|Streptophyta	35493|Streptophyta	A	2.1.1.183	NA	R10716	RC00003,RC03257	ko00000,ko01000,ko03009	NA	NA	NA
Saltissima_DN101834_c1_g1	29760.VIT_19s0015g01120.t01	Vitis vinifera	NA	Belongs to the protein kinase superfamily. Ser Thr protein kinase family	LRR_8,Pkinase	GO:0005575,GO:0005623,GO:0005886,GO:0016020,GO:0044464,GO:0071944	cellular_component, plasma membrane, membrane, cell periphery	NA	NA	2.17e-140	436	COG4886@1|root,2QSU9@2759|Eukaryota,37J0Y@33090|Viridiplantae,3GGYM@35493|Streptophyta	35493|Streptophyta	T	NA	NA	NA	NA	NA	NA	NA	NA
Saltissima_DN101834_c2_g1	3711.Bra026425.1-P	Brassica rapa	NA	Belongs to the protein kinase superfamily. Ser Thr protein kinase family	NA	GO:0005575,GO:0005623,GO:0005886,GO:0016020,GO:0044464,GO:0071944	cellular_component, plasma membrane, membrane, cell periphery	NA	NA	4.61e-21	92	COG4886@1|root,2QSU9@2759|Eukaryota,37J0Y@33090|Viridiplantae,3GGYM@35493|Streptophyta,3HRN7@3699|Brassicales	35493|Streptophyta	T	NA	NA	NA	NA	NA	NA	NA	NA
Saltissima_DN101834_c3_g1	29760.VIT_19s0015g01120.t01	Vitis vinifera	NA	Belongs to the protein kinase superfamily. Ser Thr protein kinase family	NA	GO:0005575,GO:0005623,GO:0005886,GO:0016020,GO:0044464,GO:0071944	cellular_component, plasma membrane, membrane, cell periphery	NA	NA	4.58e-62	210	COG4886@1|root,2QSU9@2759|Eukaryota,37J0Y@33090|Viridiplantae,3GGYM@35493|Streptophyta	35493|Streptophyta	T	NA	NA	NA	NA	NA	NA	NA	NA
Saltissima_DN101864_c0_g1	225117.XP_009363970.1	Pyrus x bretschneideri	NA	NA	NA	NA		NA	NA	3.8e-11	64.3	28NEY@1|root,2QV0I@2759|Eukaryota,37RV3@33090|Viridiplantae,3GCGB@35493|Streptophyta,4JHRF@91835|fabids	35493|Streptophyta	NA	NA	NA	NA	NA	NA	NA	NA	NA
Saltissima_DN101871_c1_g1	102107.XP_008237852.1	Prunus mume	NA	Sterol 3-beta-glucosyltransferase	Glyco_transf_28	GO:0000003,GO:0003006,GO:0003674,GO:0003824,GO:0005575,GO:0005622,GO:0005623,GO:0005737,GO:0005773,GO:0005774,GO:0006629,GO:0007275,GO:0008150,GO:0008152,GO:0008194,GO:0008202,GO:0009058,GO:0009791,GO:0009812,GO:0009813,GO:0009845,GO:0010154,GO:0010214,GO:0015020,GO:0016020,GO:0016125,GO:0016740,GO:0016757,GO:0016758,GO:0016906,GO:0022414,GO:0031090,GO:0032501,GO:0032502,GO:0035251,GO:0043226,GO:…	developmental process involved in reproduction, molecular_function, catalytic activity, cellular_component, intracellular anatomical structure, cytoplasm, vacuole, vacuolar membrane, lipid metabolic process, multicellular organism development, biological_process, metabolic process, UDP-glycosyltransferase activity, steroid metabolic process, biosynthetic process, post-embryonic development, flavo…	ko:K05841	NA	2.39e-44	157	KOG1192@1|root,KOG1192@2759|Eukaryota,37PAY@33090|Viridiplantae,3GBI4@35493|Streptophyta,4JGI7@91835|fabids	35493|Streptophyta	CG	2.4.1.173	NA	NA	NA	ko00000,ko01000,ko01003	NA	GT1	NA
Saltissima_DN10187_c0_g1	29760.VIT_07s0031g01170.t01	Vitis vinifera	NA	Belongs to the peptidase A1 family	TAXi_C,TAXi_N	GO:0003674,GO:0003824,GO:0004175,GO:0004190,GO:0005575,GO:0005623,GO:0005886,GO:0006508,GO:0006807,GO:0008150,GO:0008152,GO:0008233,GO:0009056,GO:0009057,GO:0016020,GO:0016787,GO:0019538,GO:0030163,GO:0031224,GO:0031225,GO:0031226,GO:0043170,GO:0044238,GO:0044425,GO:0044459,GO:0044464,GO:0046658,GO:0070001,GO:0070011,GO:0071704,GO:0071944,GO:0140096,GO:1901564,GO:1901565,GO:1901575	molecular_function, catalytic activity, endopeptidase activity, aspartic-type endopeptidase activity, cellular_component, plasma membrane, proteolysis, biological_process, metabolic process, peptidase activity, membrane, hydrolase activity, protein catabolic process, primary metabolic process, aspartic-type peptidase activity, cell periphery	ko:K01379	ko04071,ko04140,ko04142,ko04210,ko04915,ko05152,map04071,map04140,map04142,map04210,map04915,map05152	4.52e-130	384	KOG1339@1|root,KOG1339@2759|Eukaryota,37NX2@33090|Viridiplantae,3GCBF@35493|Streptophyta	35493|Streptophyta	O	3.4.23.5	NA	NA	NA	ko00000,ko00001,ko01000,ko01002,ko04147	NA	NA	NA
Saltissima_DN101882_c0_g2	41875.XP_007510146.1	Bathycoccus prasinos	XDH1	CO dehydrogenase flavoprotein C-terminal domain	Fer2_2	GO:0000166,GO:0000302,GO:0001101,GO:0003674,GO:0003824,GO:0004854,GO:0005488,GO:0005575,GO:0005622,GO:0005623,GO:0005737,GO:0005829,GO:0006139,GO:0006144,GO:0006145,GO:0006725,GO:0006801,GO:0006807,GO:0006950,GO:0006979,GO:0008150,GO:0008152,GO:0009056,GO:0009112,GO:0009115,GO:0009414,GO:0009415,GO:0009628,GO:0009987,GO:0010035,GO:0016491,GO:0016725,GO:0016726,GO:0016903,GO:0019439,GO:0034641,GO:…	nucleotide binding, response to reactive oxygen species, response to acid chemical, molecular_function, catalytic activity, xanthine dehydrogenase activity, cellular_component, intracellular anatomical structure, cytoplasm, cytosol, nucleobase-containing compound metabolic process, purine nucleobase metabolic process, purine nucleobase catabolic process, superoxide metabolic process, response to …	ko:K00106	ko00230,ko00232,ko00983,ko01100,ko01110,ko01120,ko04146,map00230,map00232,map00983,map01100,map01110,map01120,map04146	1.35e-12	68.6	COG4631@1|root,KOG0430@2759|Eukaryota,37QVE@33090|Viridiplantae,34JZD@3041|Chlorophyta	33090|Viridiplantae	F	1.17.1.4,1.17.3.2	M00546	R01768,R01769,R02103,R02107,R07942,R07977,R07978,R07979,R08235	RC00143,RC02017,RC02199	ko00000,ko00001,ko00002,ko01000,ko04147	NA	NA	NA
Saltissima_DN101882_c0_g3	3218.PP1S44_126V6.1	Physcomitrium patens	NA	xanthine dehydrogenase	Fer2,Fer2_2	GO:0000166,GO:0003674,GO:0003824,GO:0004854,GO:0005488,GO:0005575,GO:0005622,GO:0005623,GO:0005737,GO:0005829,GO:0006139,GO:0006144,GO:0006145,GO:0006725,GO:0006807,GO:0008150,GO:0008152,GO:0009056,GO:0009112,GO:0009115,GO:0009987,GO:0016491,GO:0016725,GO:0016726,GO:0016903,GO:0019439,GO:0034641,GO:0036094,GO:0043167,GO:0043168,GO:0044237,GO:0044238,GO:0044248,GO:0044270,GO:0044281,GO:0044424,GO:…	nucleotide binding, molecular_function, catalytic activity, xanthine dehydrogenase activity, cellular_component, intracellular anatomical structure, cytoplasm, cytosol, nucleobase-containing compound metabolic process, purine nucleobase metabolic process, purine nucleobase catabolic process, biological_process, metabolic process, oxidoreductase activity, small molecule binding, primary metabolic …	ko:K00106	ko00230,ko00232,ko00983,ko01100,ko01110,ko01120,ko04146,map00230,map00232,map00983,map01100,map01110,map01120,map04146	5.17e-24	101	COG4631@1|root,KOG0430@2759|Eukaryota,37QVE@33090|Viridiplantae,3GDI2@35493|Streptophyta	35493|Streptophyta	F	1.17.1.4,1.17.3.2	M00546	R01768,R01769,R02103,R02107,R07942,R07977,R07978,R07979,R08235	RC00143,RC02017,RC02199	ko00000,ko00001,ko00002,ko01000,ko04147	NA	NA	NA
Saltissima_DN101897_c0_g1	3983.cassava4.1_021289m	Manihot esculenta	NA	Belongs to the disease resistance NB-LRR family	NA	GO:0002376,GO:0005575,GO:0005623,GO:0005886,GO:0006950,GO:0006952,GO:0006955,GO:0007154,GO:0007165,GO:0008150,GO:0008219,GO:0009626,GO:0009987,GO:0012501,GO:0016020,GO:0023052,GO:0033554,GO:0034050,GO:0044464,GO:0045087,GO:0050789,GO:0050794,GO:0050896,GO:0051716,GO:0065007,GO:0071944	cellular_component, plasma membrane, response to stress, defense response, immune response, cell communication, signal transduction, biological_process, cell death, plant-type hypersensitive response, programmed cell death, membrane, signaling, symbiont-induced defense-related programmed cell death, innate immune response, cell periphery	NA	NA	4.82e-10	60.5	KOG4658@1|root,KOG4658@2759|Eukaryota,37P43@33090|Viridiplantae,3GF32@35493|Streptophyta,4JRB3@91835|fabids	35493|Streptophyta	T	NA	NA	NA	NA	NA	NA	NA	NA
Saltissima_DN10189_c0_g1	3694.POPTR_0013s02210.1	Populus trichocarpa	NA	Mannosylglycoprotein	NA	GO:0005575,GO:0005622,GO:0005623,GO:0005737,GO:0005773,GO:0043226,GO:0043227,GO:0043229,GO:0043231,GO:0044424,GO:0044444,GO:0044464	cellular_component, intracellular anatomical structure, cytoplasm, vacuole, membrane-bounded organelle, intracellular organelle, intracellular membrane-bounded organelle	ko:K18577	NA	1.2e-117	364	COG3250@1|root,KOG2230@2759|Eukaryota,37J81@33090|Viridiplantae,3GFRK@35493|Streptophyta,4JEFW@91835|fabids	35493|Streptophyta	G	3.2.1.152	NA	NA	NA	ko00000,ko01000	NA	GH2	NA
Saltissima_DN1018_c0_g1	225117.XP_009378945.1	Pyrus x bretschneideri	NA	Pentatricopeptide repeat-containing protein	DYW_deaminase,PPR,PPR_2	GO:0003674,GO:0003676,GO:0003723,GO:0003824,GO:0004518,GO:0004519,GO:0005488,GO:0005575,GO:0005622,GO:0005623,GO:0006139,GO:0006725,GO:0006807,GO:0008150,GO:0008152,GO:0009451,GO:0009987,GO:0016070,GO:0016787,GO:0016788,GO:0034641,GO:0043170,GO:0043226,GO:0043227,GO:0043229,GO:0043231,GO:0043412,GO:0044237,GO:0044238,GO:0044424,GO:0044464,GO:0046483,GO:0071704,GO:0090304,GO:0090305,GO:0097159,GO:…	molecular_function, nucleic acid binding, RNA binding, catalytic activity, nuclease activity, endonuclease activity, cellular_component, intracellular anatomical structure, nucleobase-containing compound metabolic process, biological_process, metabolic process, RNA modification, RNA metabolic process, hydrolase activity, hydrolase activity, acting on ester bonds, membrane-bounded organelle, intra…	NA	NA	2.34e-276	777	KOG4197@1|root,KOG4197@2759|Eukaryota,37PE6@33090|Viridiplantae,3GG3A@35493|Streptophyta,4JEKH@91835|fabids	35493|Streptophyta	S	NA	NA	NA	NA	NA	NA	NA	NA
Saltissima_DN1018_c0_g2	161934.XP_010668249.1	Beta vulgaris	NA	Encoded by	NA	NA		ko:K07466	ko03030,ko03420,ko03430,ko03440,ko03460,map03030,map03420,map03430,map03440,map03460	1.98e-20	92.4	COG1599@1|root,KOG0851@2759|Eukaryota,37YI1@33090|Viridiplantae,3GNV5@35493|Streptophyta	35493|Streptophyta	L	NA	M00288	NA	NA	ko00000,ko00001,ko00002,ko03000,ko03032,ko03400	NA	NA	NA
Saltissima_DN101910_c0_g1	3659.XP_004153793.1	Cucumis sativus	NA	Binding-protein-dependent transport system inner membrane component	BPD_transp_1	NA		NA	NA	1.17e-08	55.5	COG1175@1|root,2S9IT@2759|Eukaryota,3817W@33090|Viridiplantae,3GQUM@35493|Streptophyta	35493|Streptophyta	G	NA	NA	NA	NA	NA	NA	NA	NA
Saltissima_DN101910_c1_g1	3988.XP_002537190.1	Ricinus communis	NA	Binding-protein-dependent transport system inner membrane component	NA	NA		NA	NA	3.99e-06	53.5	COG1175@1|root,2S9IT@2759|Eukaryota,3817W@33090|Viridiplantae,3GQUM@35493|Streptophyta	35493|Streptophyta	G	NA	NA	NA	NA	NA	NA	NA	NA
Saltissima_DN101912_c1_g1	3847.GLYMA05G27940.1	Glycine max	NA	Belongs to the universal ribosomal protein uL22 family	Ribosomal_L22	GO:0003674,GO:0003735,GO:0005198,GO:0005575,GO:0005622,GO:0005623,GO:0005634,GO:0005730,GO:0005737,GO:0005773,GO:0005829,GO:0005840,GO:0005844,GO:0005911,GO:0009506,GO:0015934,GO:0016020,GO:0022625,GO:0022626,GO:0030054,GO:0031974,GO:0031981,GO:0032991,GO:0042788,GO:0043226,GO:0043227,GO:0043228,GO:0043229,GO:0043231,GO:0043232,GO:0043233,GO:0044391,GO:0044422,GO:0044424,GO:0044428,GO:0044444,GO:…	molecular_function, structural constituent of ribosome, structural molecule activity, cellular_component, intracellular anatomical structure, nucleus, nucleolus, cytoplasm, vacuole, cytosol, ribosome, plasmodesma, large ribosomal subunit, membrane, cytosolic large ribosomal subunit, cytosolic ribosome, cell junction, nuclear lumen, protein-containing complex, membrane-bounded organelle, non-membr…	ko:K02880	ko03010,map03010	1.35e-111	319	COG0091@1|root,KOG3353@2759|Eukaryota,37MXY@33090|Viridiplantae,3G8V9@35493|Streptophyta,4JRRX@91835|fabids	35493|Streptophyta	J	NA	M00177	NA	NA	br01610,ko00000,ko00001,ko00002,ko03011	NA	NA	NA
Saltissima_DN101912_c3_g1	4081.Solyc06g071870.2.1	Solanum lycopersicum	NA	Belongs to the universal ribosomal protein uL22 family	Ribosomal_L22	NA		ko:K02880	ko03010,map03010	7.86e-54	170	COG0091@1|root,KOG3353@2759|Eukaryota,37IKI@33090|Viridiplantae,3GX5X@35493|Streptophyta,44MJG@71274|asterids	71274|asterids	J	NA	M00177	NA	NA	br01610,ko00000,ko00001,ko00002,ko03011	NA	NA	NA
Saltissima_DN10191_c0_g1	4096.XP_009801659.1	Nicotiana sylvestris	NA	protein At3g15000, mitochondrial-like	NA	NA		NA	NA	1.15e-63	205	28HJJ@1|root,2QS63@2759|Eukaryota,37K72@33090|Viridiplantae,3G8KQ@35493|Streptophyta,44PF8@71274|asterids	71274|asterids	S	NA	NA	NA	NA	NA	NA	NA	NA
Saltissima_DN10191_c1_g2	28532.XP_010542307.1	Tarenaya hassleriana	NA	protein At3g15000, mitochondrial-like	NA	GO:0000959,GO:0003674,GO:0005488,GO:0005575,GO:0005622,GO:0005623,GO:0005737,GO:0005739,GO:0006139,GO:0006725,GO:0006807,GO:0008150,GO:0008152,GO:0009451,GO:0009507,GO:0009536,GO:0009987,GO:0016070,GO:0016071,GO:0016553,GO:0016554,GO:0016556,GO:0034641,GO:0043167,GO:0043169,GO:0043170,GO:0043226,GO:0043227,GO:0043229,GO:0043231,GO:0043412,GO:0044237,GO:0044238,GO:0044424,GO:0044444,GO:0044464,GO:…	mitochondrial RNA metabolic process, molecular_function, cellular_component, intracellular anatomical structure, cytoplasm, mitochondrion, nucleobase-containing compound metabolic process, biological_process, metabolic process, RNA modification, chloroplast, plastid, RNA metabolic process, mRNA metabolic process, base conversion or substitution editing, cytidine to uridine editing, mRNA modificat…	NA	NA	1.84e-73	229	28HJJ@1|root,2QS63@2759|Eukaryota,37K72@33090|Viridiplantae,3G8KQ@35493|Streptophyta,3HPR5@3699|Brassicales	35493|Streptophyta	S	NA	NA	NA	NA	NA	NA	NA	NA
Saltissima_DN10191_c1_g3	4096.XP_009801659.1	Nicotiana sylvestris	NA	protein At3g15000, mitochondrial-like	NA	NA		NA	NA	7.02e-29	112	28HJJ@1|root,2QS63@2759|Eukaryota,37K72@33090|Viridiplantae,3G8KQ@35493|Streptophyta,44PF8@71274|asterids	71274|asterids	S	NA	NA	NA	NA	NA	NA	NA	NA
Saltissima_DN10191_c1_g4	4096.XP_009801659.1	Nicotiana sylvestris	NA	protein At3g15000, mitochondrial-like	NA	NA		NA	NA	5.3e-47	160	28HJJ@1|root,2QS63@2759|Eukaryota,37K72@33090|Viridiplantae,3G8KQ@35493|Streptophyta,44PF8@71274|asterids	71274|asterids	S	NA	NA	NA	NA	NA	NA	NA	NA
Saltissima_DN101920_c0_g1	4096.XP_009796182.1	Nicotiana sylvestris	NA	glycerol-3-phosphate	NA	NA		ko:K13508	ko00561,ko00564,ko01100,ko01110,map00561,map00564,map01100,map01110	5.45e-67	214	28KIZ@1|root,2QT0D@2759|Eukaryota,37PNM@33090|Viridiplantae,3G78U@35493|Streptophyta,44GQB@71274|asterids	71274|asterids	I	2.3.1.15,2.3.1.198	M00089	R00851,R06872,R09380	RC00004,RC00037,RC00039,RC00041	ko00000,ko00001,ko00002,ko01000,ko01004	NA	NA	NA
Saltissima_DN101929_c0_g1	90675.XP_010468563.1	Camelina sativa	NA	Zinc finger MYM-type protein 1-like	Dimer_Tnp_hAT	NA		NA	NA	3.45e-85	259	2CMYU@1|root,2QSU3@2759|Eukaryota,37PJH@33090|Viridiplantae,3GDDJ@35493|Streptophyta,3HXGD@3699|Brassicales	35493|Streptophyta	S	NA	NA	NA	NA	NA	NA	NA	NA
Saltissima_DN10192_c0_g1	29760.VIT_01s0011g01100.t01	Vitis vinifera	NA	Pentatricopeptide repeat-containing protein	DYW_deaminase	GO:0003674,GO:0003676,GO:0003723,GO:0003824,GO:0004518,GO:0004519,GO:0005488,GO:0005575,GO:0005622,GO:0005623,GO:0005737,GO:0006139,GO:0006396,GO:0006725,GO:0006807,GO:0008150,GO:0008152,GO:0009451,GO:0009507,GO:0009536,GO:0009987,GO:0010467,GO:0016070,GO:0016787,GO:0016788,GO:0031425,GO:0034641,GO:0043170,GO:0043226,GO:0043227,GO:0043229,GO:0043231,GO:0043412,GO:0044237,GO:0044238,GO:0044424,GO:…	molecular_function, nucleic acid binding, RNA binding, catalytic activity, nuclease activity, endonuclease activity, cellular_component, intracellular anatomical structure, cytoplasm, nucleobase-containing compound metabolic process, RNA processing, biological_process, metabolic process, RNA modification, chloroplast, plastid, gene expression, RNA metabolic process, hydrolase activity, hydrolase …	NA	NA	2.16e-108	334	KOG4197@1|root,KOG4197@2759|Eukaryota,37N68@33090|Viridiplantae,3GE9B@35493|Streptophyta	35493|Streptophyta	S	NA	NA	NA	NA	NA	NA	NA	NA
Saltissima_DN101936_c0_g2	29760.VIT_01s0010g00590.t01	Vitis vinifera	NOL	Belongs to the short-chain dehydrogenases reductases (SDR) family	adh_short	GO:0003674,GO:0003824,GO:0005575,GO:0005622,GO:0005623,GO:0005737,GO:0006725,GO:0006778,GO:0006787,GO:0006807,GO:0008150,GO:0008152,GO:0009056,GO:0009057,GO:0009507,GO:0009536,GO:0009987,GO:0010304,GO:0015994,GO:0015996,GO:0016491,GO:0016614,GO:0016616,GO:0019439,GO:0019538,GO:0030163,GO:0033013,GO:0033015,GO:0034256,GO:0034641,GO:0042440,GO:0043170,GO:0043226,GO:0043227,GO:0043229,GO:0043231,GO:…	molecular_function, catalytic activity, cellular_component, intracellular anatomical structure, cytoplasm, porphyrin-containing compound metabolic process, biological_process, metabolic process, chloroplast, plastid, PSII associated light-harvesting complex II catabolic process, chlorophyll metabolic process, chlorophyll catabolic process, oxidoreductase activity, oxidoreductase activity, acting …	ko:K13606	ko00860,ko01100,ko01110,map00860,map01100,map01110	1.41e-137	393	COG1028@1|root,KOG0725@2759|Eukaryota,37NI4@33090|Viridiplantae,3GAVI@35493|Streptophyta	35493|Streptophyta	Q	1.1.1.294	NA	R08914,R08915,R09069,R09070	RC00116	ko00000,ko00001,ko01000	NA	NA	NA
Saltissima_DN10194_c1_g1	225117.XP_009342857.1	Pyrus x bretschneideri	NA	TOM1-like protein	NA	GO:0003674,GO:0005488,GO:0005515,GO:0005575,GO:0005622,GO:0005623,GO:0005737,GO:0007088,GO:0007154,GO:0007165,GO:0007346,GO:0008150,GO:0009987,GO:0010564,GO:0010639,GO:0010948,GO:0019899,GO:0019900,GO:0019901,GO:0023052,GO:0030276,GO:0033043,GO:0044424,GO:0044464,GO:0045786,GO:0045839,GO:0045930,GO:0048519,GO:0048523,GO:0050789,GO:0050794,GO:0050896,GO:0051128,GO:0051129,GO:0051716,GO:0051726,GO:…	molecular_function, protein binding, cellular_component, intracellular anatomical structure, cytoplasm, regulation of mitotic nuclear division, cell communication, signal transduction, regulation of mitotic cell cycle, biological_process, enzyme binding, kinase binding, protein kinase binding, signaling, clathrin binding, negative regulation of cell cycle, negative regulation of mitotic nuclear d…	NA	NA	2.53e-53	185	KOG1087@1|root,KOG1087@2759|Eukaryota,37J7X@33090|Viridiplantae,3G7ER@35493|Streptophyta,4JCZB@91835|fabids	35493|Streptophyta	U	NA	NA	NA	NA	NA	NA	NA	NA
Saltissima_DN101951_c0_g2	3694.POPTR_0006s00210.1	Populus trichocarpa	NA	Reverse transcriptase (RNA-dependent DNA polymerase)	NA	NA		NA	NA	4.37e-17	80.1	KOG1075@1|root,KOG1075@2759|Eukaryota,37TIF@33090|Viridiplantae,3G9IZ@35493|Streptophyta,4JJZN@91835|fabids	35493|Streptophyta	S	NA	NA	NA	NA	NA	NA	NA	NA
Saltissima_DN101953_c2_g1	29760.VIT_12s0059g01070.t01	Vitis vinifera	NA	Regulatory subunit of the condensin complex, a complex required for conversion of interphase chromatin into mitotic-like condense chromosomes	Cnd2	GO:0000070,GO:0000228,GO:0000278,GO:0000280,GO:0000793,GO:0000794,GO:0000796,GO:0000799,GO:0000819,GO:0001671,GO:0003674,GO:0003682,GO:0005488,GO:0005515,GO:0005575,GO:0005622,GO:0005623,GO:0005634,GO:0005694,GO:0005737,GO:0006323,GO:0006996,GO:0007049,GO:0007059,GO:0007076,GO:0008047,GO:0008150,GO:0009987,GO:0010911,GO:0010912,GO:0016043,GO:0019899,GO:0022402,GO:0030234,GO:0030261,GO:0031974,GO:…	mitotic sister chromatid segregation, nuclear chromosome, mitotic cell cycle, nuclear division, condensed chromosome, condensed nuclear chromosome, condensin complex, sister chromatid segregation, ATPase activator activity, molecular_function, chromatin binding, protein binding, cellular_component, intracellular anatomical structure, nucleus, chromosome, cytoplasm, organelle organization, cell cy…	ko:K06676	ko04111,map04111	1.82e-23	98.2	COG5229@1|root,KOG2328@2759|Eukaryota,37KYS@33090|Viridiplantae,3GA0I@35493|Streptophyta	35493|Streptophyta	BD	NA	NA	NA	NA	ko00000,ko00001,ko03036	NA	NA	NA
Saltissima_DN101958_c1_g1	554065.XP_005842602.1	Chlorella variabilis	NA	Citrate synthase, C-terminal domain	Citrate_synt	NA		NA	NA	9.91e-13	63.9	COG0372@1|root,KOG2617@2759|Eukaryota,380J7@33090|Viridiplantae,34MFT@3041|Chlorophyta	33090|Viridiplantae	H	NA	NA	NA	NA	NA	NA	NA	NA
Saltissima_DN10195_c0_g1	3760.EMJ02326	Prunus persica	NA	TMV resistance protein N-like	TIR	NA		NA	NA	1.67e-41	150	2CND2@1|root,2QVBR@2759|Eukaryota,37TAH@33090|Viridiplantae,3GHU5@35493|Streptophyta,4JSNM@91835|fabids	35493|Streptophyta	S	NA	NA	NA	NA	NA	NA	NA	NA
Saltissima_DN10196_c0_g1	29730.Gorai.004G079400.1	Gossypium raimondii	NA	N-alpha-acetyltransferase	Acetyltransf_1	NA		ko:K17972	NA	4.21e-123	348	COG0456@1|root,KOG3234@2759|Eukaryota,37MSE@33090|Viridiplantae,3GB5Z@35493|Streptophyta	35493|Streptophyta	S	2.3.1.254	NA	NA	NA	ko00000,ko01000,ko03029	NA	NA	NA
Saltissima_DN10196_c1_g1	4432.XP_010257233.1	Nelumbo nucifera	NA	RbcX protein	RcbX	GO:0003674,GO:0005488,GO:0005515,GO:0005575,GO:0005622,GO:0005623,GO:0005737,GO:0006457,GO:0008150,GO:0009507,GO:0009532,GO:0009536,GO:0009570,GO:0009987,GO:0043226,GO:0043227,GO:0043229,GO:0043231,GO:0044183,GO:0044422,GO:0044424,GO:0044434,GO:0044435,GO:0044444,GO:0044446,GO:0044464,GO:0061077	molecular_function, protein binding, cellular_component, intracellular anatomical structure, cytoplasm, protein folding, biological_process, chloroplast, plastid stroma, plastid, chloroplast stroma, membrane-bounded organelle, intracellular organelle, intracellular membrane-bounded organelle, protein folding chaperone, chaperone-mediated protein folding	NA	NA	3.34e-91	271	28JIX@1|root,2QRY0@2759|Eukaryota,37S8B@33090|Viridiplantae,3GD7H@35493|Streptophyta	35493|Streptophyta	S	NA	NA	NA	NA	NA	NA	NA	NA
Saltissima_DN10196_c2_g1	4098.XP_009612825.1	Nicotiana tomentosiformis	NA	Photosystem II reaction center W protein	PsbW	GO:0005575,GO:0005622,GO:0005623,GO:0005737,GO:0008150,GO:0009507,GO:0009534,GO:0009535,GO:0009536,GO:0009579,GO:0010109,GO:0016020,GO:0019222,GO:0031323,GO:0031976,GO:0031984,GO:0034357,GO:0042548,GO:0042549,GO:0042651,GO:0043226,GO:0043227,GO:0043229,GO:0043231,GO:0043467,GO:0044422,GO:0044424,GO:0044434,GO:0044435,GO:0044436,GO:0044444,GO:0044446,GO:0044464,GO:0050789,GO:0050794,GO:0055035,GO:…	cellular_component, intracellular anatomical structure, cytoplasm, biological_process, chloroplast, chloroplast thylakoid, chloroplast thylakoid membrane, plastid, thylakoid, regulation of photosynthesis, membrane, regulation of metabolic process, regulation of photosynthesis, light reaction, photosystem II stabilization, thylakoid membrane, membrane-bounded organelle, intracellular organelle, in…	ko:K02721	ko00195,ko01100,map00195,map01100	1.97e-45	148	2D3I2@1|root,2S50E@2759|Eukaryota,37WGW@33090|Viridiplantae,3GKH4@35493|Streptophyta,44TIF@71274|asterids	35493|Streptophyta	S	NA	NA	NA	NA	ko00000,ko00001,ko00194	NA	NA	NA
Saltissima_DN10196_c3_g1	4098.XP_009620831.1	Nicotiana tomentosiformis	NA	Protein kinase domain	Pkinase	NA		NA	NA	9.32e-190	536	COG0515@1|root,KOG1187@2759|Eukaryota,37RHK@33090|Viridiplantae,3GBP6@35493|Streptophyta,44F3Q@71274|asterids	71274|asterids	T	NA	NA	NA	NA	NA	NA	NA	NA
Saltissima_DN101978_c1_g1	3055.EDO97291	Chlamydomonas reinhardtii	PSBW2	photosystem ii reaction center w	PsbW	NA		ko:K02721	ko00195,ko01100,map00195,map01100	1.78e-34	120	2D3I2@1|root,2SDRE@2759|Eukaryota,37XRV@33090|Viridiplantae	33090|Viridiplantae	S	NA	NA	NA	NA	ko00000,ko00001,ko00194	NA	NA	NA
Saltissima_DN101991_c0_g1	102107.XP_008223466.1	Prunus mume	NA	Belongs to the actin family	Actin	NA		ko:K10355	NA	4.44e-69	215	COG5277@1|root,KOG0676@2759|Eukaryota,37I8J@33090|Viridiplantae,3G790@35493|Streptophyta,4JKTT@91835|fabids	35493|Streptophyta	Z	NA	NA	NA	NA	ko00000,ko04812	NA	NA	NA
Saltissima_DN101991_c0_g2	2711.XP_006488313.1	Citrus sinensis	NA	Belongs to the actin family	Actin	NA		ko:K10355	NA	1.01e-181	508	COG5277@1|root,KOG0676@2759|Eukaryota,37I8J@33090|Viridiplantae,3G790@35493|Streptophyta	35493|Streptophyta	Z	NA	NA	NA	NA	ko00000,ko04812	NA	NA	NA
Saltissima_DN10199_c0_g1	4098.XP_009602795.1	Nicotiana tomentosiformis	NA	Ammonium transporter	Ammonium_transp	GO:0003674,GO:0005215,GO:0005575,GO:0005623,GO:0005886,GO:0005887,GO:0006810,GO:0006811,GO:0006812,GO:0008150,GO:0008324,GO:0008519,GO:0015075,GO:0015695,GO:0015696,GO:0016020,GO:0016021,GO:0022857,GO:0031224,GO:0031226,GO:0034220,GO:0044425,GO:0044459,GO:0044464,GO:0051179,GO:0051234,GO:0055085,GO:0071702,GO:0071705,GO:0071944,GO:0072488,GO:0098655	molecular_function, transporter activity, cellular_component, plasma membrane, transport, monoatomic ion transport, monoatomic cation transport, biological_process, monoatomic cation transmembrane transporter activity, ammonium channel activity, monoatomic ion transmembrane transporter activity, membrane, transmembrane transporter activity, monoatomic ion transmembrane transport, localization, tr…	ko:K03320	NA	4.22e-69	224	COG0004@1|root,KOG0682@2759|Eukaryota,37HQP@33090|Viridiplantae,3G7FW@35493|Streptophyta,44H75@71274|asterids	71274|asterids	P	NA	NA	NA	NA	ko00000,ko02000	1.A.11	NA	NA
Saltissima_DN10199_c0_g2	4098.XP_009602795.1	Nicotiana tomentosiformis	NA	Ammonium transporter	Ammonium_transp	GO:0003674,GO:0005215,GO:0005575,GO:0005623,GO:0005886,GO:0005887,GO:0006810,GO:0006811,GO:0006812,GO:0008150,GO:0008324,GO:0008519,GO:0015075,GO:0015695,GO:0015696,GO:0016020,GO:0016021,GO:0022857,GO:0031224,GO:0031226,GO:0034220,GO:0044425,GO:0044459,GO:0044464,GO:0051179,GO:0051234,GO:0055085,GO:0071702,GO:0071705,GO:0071944,GO:0072488,GO:0098655	molecular_function, transporter activity, cellular_component, plasma membrane, transport, monoatomic ion transport, monoatomic cation transport, biological_process, monoatomic cation transmembrane transporter activity, ammonium channel activity, monoatomic ion transmembrane transporter activity, membrane, transmembrane transporter activity, monoatomic ion transmembrane transport, localization, tr…	ko:K03320	NA	4.26e-41	147	COG0004@1|root,KOG0682@2759|Eukaryota,37HQP@33090|Viridiplantae,3G7FW@35493|Streptophyta,44H75@71274|asterids	71274|asterids	P	NA	NA	NA	NA	ko00000,ko02000	1.A.11	NA	NA
Saltissima_DN1019_c0_g1	161934.XP_010677827.1	Beta vulgaris	NA	Lysosomal beta	Glyco_hydro_3	NA		ko:K01188,ko:K05349	ko00460,ko00500,ko00940,ko01100,ko01110,map00460,map00500,map00940,map01100,map01110	1.91e-113	342	COG1472@1|root,2QQ55@2759|Eukaryota,37HYI@33090|Viridiplantae,3G89A@35493|Streptophyta	35493|Streptophyta	G	3.2.1.21	NA	R00026,R02558,R02887,R02985,R03527,R04949,R04998,R10035,R10039,R10040	RC00049,RC00059,RC00171,RC00262,RC00397,RC00451,RC00714,RC00746,RC01248	ko00000,ko00001,ko01000	NA	GH1,GH3	NA
Saltissima_DN1019_c1_g1	4155.Migut.J00758.1.p	Erythranthe guttata	NA	Glycosyl hydrolase family 3 C-terminal domain	Glyco_hydro_3	NA		ko:K05349	ko00460,ko00500,ko00940,ko01100,ko01110,map00460,map00500,map00940,map01100,map01110	5.36e-135	398	COG1472@1|root,2QQ55@2759|Eukaryota,37HYI@33090|Viridiplantae,3G89A@35493|Streptophyta,44EAT@71274|asterids	71274|asterids	G	3.2.1.21	NA	R00026,R02558,R02887,R02985,R03527,R04949,R04998,R10035,R10039,R10040	RC00049,RC00059,RC00171,RC00262,RC00397,RC00451,RC00714,RC00746,RC01248	ko00000,ko00001,ko01000	NA	GH3	NA
Saltissima_DN1019_c1_g2	3649.evm.model.supercontig_51.147	Carica papaya	NA	Lysosomal beta glucosidase-like	Glyco_hydro_3	NA		ko:K01188,ko:K05349	ko00460,ko00500,ko00940,ko01100,ko01110,map00460,map00500,map00940,map01100,map01110	1.11e-72	227	COG1472@1|root,2QQ55@2759|Eukaryota,37HYI@33090|Viridiplantae,3G89A@35493|Streptophyta,3HQZI@3699|Brassicales	35493|Streptophyta	T	3.2.1.21	NA	R00026,R02558,R02887,R02985,R03527,R04949,R04998,R10035,R10039,R10040	RC00049,RC00059,RC00171,RC00262,RC00397,RC00451,RC00714,RC00746,RC01248	ko00000,ko00001,ko01000	NA	GH1,GH3	NA
Saltissima_DN101_c0_g1	3760.EMJ03551	Prunus persica	NA	Palmitoyl-protein thioesterase	Palm_thioest	GO:0000003,GO:0000323,GO:0002084,GO:0003674,GO:0003824,GO:0005575,GO:0005622,GO:0005623,GO:0005737,GO:0005764,GO:0005773,GO:0006464,GO:0006807,GO:0006810,GO:0006897,GO:0006898,GO:0006996,GO:0007005,GO:0007275,GO:0007610,GO:0008150,GO:0008152,GO:0008474,GO:0009056,GO:0009057,GO:0009791,GO:0009987,GO:0016043,GO:0016192,GO:0016787,GO:0016788,GO:0016790,GO:0018991,GO:0019098,GO:0019538,GO:0022414,GO:…	lytic vacuole, protein depalmitoylation, molecular_function, catalytic activity, cellular_component, intracellular anatomical structure, cytoplasm, lysosome, vacuole, transport, endocytosis, receptor-mediated endocytosis, organelle organization, mitochondrion organization, multicellular organism development, biological_process, metabolic process, palmitoyl-(protein) hydrolase activity, post-embry…	ko:K01074	ko00062,ko01100,ko01212,ko04142,map00062,map01100,map01212,map04142	3.05e-141	406	COG1075@1|root,KOG2541@2759|Eukaryota,37IFI@33090|Viridiplantae,3GE27@35493|Streptophyta,4JHQY@91835|fabids	35493|Streptophyta	IO	3.1.2.22	NA	R01274	RC00004,RC00014	ko00000,ko00001,ko01000,ko01004	NA	NA	NA
Saltissima_DN101_c0_g2	3847.GLYMA19G38370.1	Glycine max	NA	Momilactone A	adh_short_C2	NA		NA	NA	2.54e-81	246	COG1028@1|root,KOG0725@2759|Eukaryota,37N8D@33090|Viridiplantae,3G8KA@35493|Streptophyta,4JFDP@91835|fabids	35493|Streptophyta	Q	NA	NA	NA	NA	NA	NA	NA	NA
Saltissima_DN102008_c2_g1	2711.XP_006485859.1	Citrus sinensis	NA	Cysteine-rich RLK (RECEPTOR-like protein kinase) 8	RVT_2	NA		NA	NA	7.29e-59	201	COG0515@1|root,COG2801@1|root,KOG0017@2759|Eukaryota,KOG1187@2759|Eukaryota,37RIF@33090|Viridiplantae,3GFVM@35493|Streptophyta	35493|Streptophyta	L	NA	NA	NA	NA	NA	NA	NA	NA
Saltissima_DN10200_c1_g1	3659.XP_004164747.1	Cucumis sativus	NA	Protoheme IX farnesyltransferase	NA	GO:0003674,GO:0003824,GO:0004311,GO:0004659,GO:0005575,GO:0005622,GO:0005623,GO:0005737,GO:0005739,GO:0006091,GO:0006725,GO:0006778,GO:0006779,GO:0006783,GO:0006807,GO:0008150,GO:0008152,GO:0009058,GO:0009987,GO:0015980,GO:0016740,GO:0016765,GO:0018130,GO:0019438,GO:0033013,GO:0033014,GO:0034641,GO:0042168,GO:0042440,GO:0043226,GO:0043227,GO:0043229,GO:0043231,GO:0044237,GO:0044249,GO:0044271,GO:…	molecular_function, catalytic activity, farnesyltranstransferase activity, prenyltransferase activity, cellular_component, intracellular anatomical structure, cytoplasm, mitochondrion, porphyrin-containing compound metabolic process, porphyrin-containing compound biosynthetic process, heme biosynthetic process, biological_process, metabolic process, biosynthetic process, transferase activity, tra…	ko:K02257	ko00190,ko00860,ko01100,ko01110,ko04714,map00190,map00860,map01100,map01110,map04714	2.77e-34	129	COG0109@1|root,KOG1380@2759|Eukaryota,37J9A@33090|Viridiplantae,3GFDX@35493|Streptophyta,4JFEM@91835|fabids	35493|Streptophyta	H	2.5.1.141	M00154	R07411	RC01786	ko00000,ko00001,ko00002,ko01000,ko01006,ko03029	NA	NA	NA
Saltissima_DN10200_c1_g2	4096.XP_009800258.1	Nicotiana sylvestris	NA	Protoheme IX farnesyltransferase	NA	NA		ko:K02257	ko00190,ko00860,ko01100,ko01110,ko04714,map00190,map00860,map01100,map01110,map04714	2.51e-23	97.1	COG0109@1|root,KOG1380@2759|Eukaryota,37J9A@33090|Viridiplantae,3GFDX@35493|Streptophyta,44IEV@71274|asterids	71274|asterids	H	2.5.1.141	M00154	R07411	RC01786	ko00000,ko00001,ko00002,ko01000,ko01006,ko03029	NA	NA	NA
Saltissima_DN102012_c0_g1	4641.GSMUA_Achr5P13870_001	Musa acuminata	NA	Belongs to the enoyl-CoA hydratase isomerase family	ECH_2	NA		ko:K05605	ko00280,ko00410,ko00640,ko01100,ko01200,map00280,map00410,map00640,map01100,map01200	5.51e-12	65.5	COG1024@1|root,2QPXA@2759|Eukaryota,389W8@33090|Viridiplantae,3GCFT@35493|Streptophyta,3KN8G@4447|Liliopsida	35493|Streptophyta	I	3.1.2.4	M00013	R03158,R05064	RC00004,RC00014,RC00137	ko00000,ko00001,ko00002,ko01000	NA	NA	NA
Saltissima_DN102017_c0_g2	2711.XP_006483103.1	Citrus sinensis	NA	ARF guanine-nucleotide exchange factor GNOM-like	Sec7,Sec7_N	NA		ko:K18443	ko04144,map04144	0	2036	COG5307@1|root,KOG0928@2759|Eukaryota,37Q2Z@33090|Viridiplantae,3G7CR@35493|Streptophyta	35493|Streptophyta	U	NA	NA	NA	NA	ko00000,ko00001,ko04131	NA	NA	NA
Saltissima_DN10201_c0_g1	4098.XP_009603929.1	Nicotiana tomentosiformis	NA	RPR	CTD_bind	NA		ko:K15559	NA	1.7e-196	561	KOG2669@1|root,KOG2669@2759|Eukaryota,37I9U@33090|Viridiplantae,3G79U@35493|Streptophyta,44GDN@71274|asterids	71274|asterids	A	NA	NA	NA	NA	ko00000,ko03021	NA	NA	NA
Saltissima_DN10202_c0_g1	57918.XP_004296444.1	Fragaria vesca	NA	Belongs to the protein kinase superfamily	Pkinase_Tyr	GO:0003674,GO:0003824,GO:0004672,GO:0004674,GO:0004675,GO:0004888,GO:0005575,GO:0005623,GO:0005886,GO:0006464,GO:0006468,GO:0006793,GO:0006796,GO:0006807,GO:0007154,GO:0007165,GO:0007166,GO:0007167,GO:0007178,GO:0008150,GO:0008152,GO:0009987,GO:0016020,GO:0016301,GO:0016310,GO:0016740,GO:0016772,GO:0016773,GO:0019199,GO:0019538,GO:0023052,GO:0036211,GO:0038023,GO:0043170,GO:0043412,GO:0044237,GO:…	molecular_function, catalytic activity, protein kinase activity, protein serine/threonine kinase activity, transmembrane receptor protein serine/threonine kinase activity, transmembrane signaling receptor activity, cellular_component, plasma membrane, protein phosphorylation, phosphorus metabolic process, phosphate-containing compound metabolic process, cell communication, signal transduction, ce…	ko:K04733	ko04010,ko04064,ko04620,ko04621,ko04624,ko04722,ko05133,ko05140,ko05142,ko05145,ko05152,ko05162,ko05164,map04010,map04064,map04620,map04621,map04624,map04722,map05133,map05140,map05142,map05145,map05152,map05162,map05164	5.86e-129	374	COG0515@1|root,KOG1187@2759|Eukaryota,37IDD@33090|Viridiplantae,3G9EB@35493|Streptophyta,4JGJF@91835|fabids	35493|Streptophyta	T	2.7.11.1	M00686	NA	NA	ko00000,ko00001,ko00002,ko01000,ko01001	NA	NA	NA
Saltissima_DN102035_c0_g1	161934.XP_010677980.1	Beta vulgaris	NA	ribonuclease H protein	NA	NA		NA	NA	1.38e-35	139	KOG1075@1|root,KOG1075@2759|Eukaryota,37TIF@33090|Viridiplantae,3G9IZ@35493|Streptophyta	35493|Streptophyta	L	NA	NA	NA	NA	NA	NA	NA	NA
Saltissima_DN102037_c0_g1	3760.EMJ02806	Prunus persica	NA	TMV resistance protein N-like	NA	NA		NA	NA	1.51e-20	89.7	COG4886@1|root,2R41B@2759|Eukaryota,37TDP@33090|Viridiplantae,3GCY2@35493|Streptophyta	35493|Streptophyta	S	NA	NA	NA	NA	NA	NA	NA	NA
Saltissima_DN102043_c0_g1	218851.Aquca_026_00222.1	Aquilegia coerulea	NA	Peptidyl-prolyl cis-trans isomerase	NA	GO:0000413,GO:0003674,GO:0003755,GO:0003824,GO:0005575,GO:0005622,GO:0005623,GO:0005737,GO:0005783,GO:0005911,GO:0006464,GO:0006807,GO:0007275,GO:0008150,GO:0008152,GO:0009506,GO:0009507,GO:0009536,GO:0009987,GO:0012505,GO:0016853,GO:0016859,GO:0018193,GO:0018208,GO:0019538,GO:0022622,GO:0030054,GO:0032501,GO:0032502,GO:0036211,GO:0043170,GO:0043226,GO:0043227,GO:0043229,GO:0043231,GO:0043412,GO:…	protein peptidyl-prolyl isomerization, molecular_function, peptidyl-prolyl cis-trans isomerase activity, catalytic activity, cellular_component, intracellular anatomical structure, cytoplasm, endoplasmic reticulum, multicellular organism development, biological_process, metabolic process, plasmodesma, chloroplast, plastid, endomembrane system, isomerase activity, root system development, cell jun…	ko:K03768	NA	5.26e-72	228	COG0652@1|root,KOG0865@2759|Eukaryota,37QRA@33090|Viridiplantae,3G8DI@35493|Streptophyta	35493|Streptophyta	O	5.2.1.8	NA	NA	NA	ko00000,ko01000,ko03110	NA	NA	NA
Saltissima_DN10205_c0_g1	29730.Gorai.005G138200.1	Gossypium raimondii	NA	mediator of RNA polymerase II transcription subunit	NA	GO:0000902,GO:0000904,GO:0001101,GO:0003674,GO:0003676,GO:0003677,GO:0003712,GO:0003713,GO:0005488,GO:0005575,GO:0005622,GO:0005623,GO:0005634,GO:0005654,GO:0006355,GO:0006950,GO:0006952,GO:0007154,GO:0007165,GO:0007602,GO:0008150,GO:0009314,GO:0009416,GO:0009581,GO:0009582,GO:0009583,GO:0009585,GO:0009605,GO:0009607,GO:0009620,GO:0009628,GO:0009639,GO:0009653,GO:0009719,GO:0009725,GO:0009753,GO:…	cell morphogenesis, response to acid chemical, molecular_function, nucleic acid binding, DNA binding, transcription coregulator activity, transcription coactivator activity, cellular_component, intracellular anatomical structure, nucleus, nucleoplasm, regulation of DNA-templated transcription, response to stress, defense response, cell communication, signal transduction, biological_process, respo…	ko:K15168	NA	1.85e-14	72.8	2CMPT@1|root,2QR8W@2759|Eukaryota,37KDT@33090|Viridiplantae,3G864@35493|Streptophyta	35493|Streptophyta	S	NA	NA	NA	NA	ko00000,ko03021	NA	NA	NA
Saltissima_DN102060_c0_g1	4098.XP_009629514.1	Nicotiana tomentosiformis	NA	WAT1-related protein At1g09380-like	EamA	NA		NA	NA	7.35e-143	414	28N0B@1|root,2QW27@2759|Eukaryota,37QJJ@33090|Viridiplantae,3GA5D@35493|Streptophyta,44HKX@71274|asterids	71274|asterids	S	NA	NA	NA	NA	NA	NA	NA	NA
Saltissima_DN102062_c0_g1	3641.EOY28514	Theobroma cacao	NA	Transcription factor DYSFUNCTIONAL TAPETUM	NA	GO:0000003,GO:0003006,GO:0003674,GO:0003676,GO:0003677,GO:0003700,GO:0005488,GO:0005575,GO:0005622,GO:0005623,GO:0005634,GO:0006355,GO:0007275,GO:0008150,GO:0009791,GO:0009889,GO:0009908,GO:0010468,GO:0010556,GO:0019219,GO:0019222,GO:0022414,GO:0031323,GO:0031326,GO:0032501,GO:0032502,GO:0043226,GO:0043227,GO:0043229,GO:0043231,GO:0043565,GO:0044424,GO:0044464,GO:0048367,GO:0048437,GO:0048438,GO:…	developmental process involved in reproduction, molecular_function, nucleic acid binding, DNA binding, DNA-binding transcription factor activity, cellular_component, intracellular anatomical structure, nucleus, regulation of DNA-templated transcription, multicellular organism development, biological_process, post-embryonic development, regulation of biosynthetic process, flower development, regul…	NA	NA	1.74e-07	52.8	2BASM@1|root,2S0WD@2759|Eukaryota,37UVN@33090|Viridiplantae,3GIT3@35493|Streptophyta	35493|Streptophyta	K	NA	NA	NA	NA	NA	NA	NA	NA
Saltissima_DN10206_c2_g1	4096.XP_009796872.1	Nicotiana sylvestris	NA	UDP-glucoronosyl and UDP-glucosyl transferase	NA	NA		ko:K13496	ko01110,map01110	6.11e-53	181	KOG1192@1|root,KOG1192@2759|Eukaryota,37J9T@33090|Viridiplantae,3G9KU@35493|Streptophyta,44PIC@71274|asterids	71274|asterids	CG	NA	NA	R08076	RC00005,RC00059	ko00000,ko01000,ko01003	NA	GT1	NA
Saltissima_DN102070_c0_g2	3983.cassava4.1_002207m	Manihot esculenta	NA	G-type lectin S-receptor-like serine threonine-protein kinase	NA	GO:0003674,GO:0003824,GO:0004672,GO:0004674,GO:0005488,GO:0005515,GO:0005516,GO:0005575,GO:0005623,GO:0005886,GO:0006464,GO:0006468,GO:0006793,GO:0006796,GO:0006807,GO:0008150,GO:0008152,GO:0009987,GO:0016020,GO:0016301,GO:0016310,GO:0016740,GO:0016772,GO:0016773,GO:0019538,GO:0036211,GO:0043170,GO:0043412,GO:0044237,GO:0044238,GO:0044260,GO:0044267,GO:0044464,GO:0071704,GO:0071944,GO:0140096,GO:…	molecular_function, catalytic activity, protein kinase activity, protein serine/threonine kinase activity, protein binding, calmodulin binding, cellular_component, plasma membrane, protein phosphorylation, phosphorus metabolic process, phosphate-containing compound metabolic process, biological_process, metabolic process, membrane, kinase activity, phosphorylation, transferase activity, phosphotr…	ko:K04733	ko04010,ko04064,ko04620,ko04621,ko04624,ko04722,ko05133,ko05140,ko05142,ko05145,ko05152,ko05162,ko05164,map04010,map04064,map04620,map04621,map04624,map04722,map05133,map05140,map05142,map05145,map05152,map05162,map05164	5.41e-42	151	28N2H@1|root,2QUMK@2759|Eukaryota,37SCY@33090|Viridiplantae,3GA3W@35493|Streptophyta,4JNP6@91835|fabids	35493|Streptophyta	T	2.7.11.1	M00686	NA	NA	ko00000,ko00001,ko00002,ko01000,ko01001	NA	NA	NA
Saltissima_DN102078_c0_g1	3641.EOY03757	Theobroma cacao	NA	receptor-like protein kinase	Pkinase_Tyr	NA		NA	NA	1.12e-18	84.7	COG0515@1|root,KOG1187@2759|Eukaryota,37MGJ@33090|Viridiplantae,3G95Q@35493|Streptophyta	35493|Streptophyta	T	NA	NA	NA	NA	NA	NA	NA	NA
Saltissima_DN10207_c0_g1	2711.XP_006477701.1	Citrus sinensis	NA	ABC transporter B family member	NA	GO:0000325,GO:0003674,GO:0005215,GO:0005575,GO:0005622,GO:0005623,GO:0005737,GO:0005773,GO:0005774,GO:0006810,GO:0006811,GO:0006873,GO:0006875,GO:0008150,GO:0009705,GO:0009987,GO:0010035,GO:0010038,GO:0010044,GO:0010217,GO:0015075,GO:0015083,GO:0015318,GO:0016020,GO:0019725,GO:0022857,GO:0030003,GO:0031090,GO:0034220,GO:0042221,GO:0042592,GO:0043226,GO:0043227,GO:0043229,GO:0043231,GO:0044422,GO:…	plant-type vacuole, molecular_function, transporter activity, cellular_component, intracellular anatomical structure, cytoplasm, vacuole, vacuolar membrane, transport, monoatomic ion transport, intracellular monoatomic ion homeostasis, biological_process, plant-type vacuole membrane, response to metal ion, response to aluminum ion, monoatomic ion transmembrane transporter activity, membrane, cell…	NA	NA	9.85e-61	203	COG1132@1|root,KOG0058@2759|Eukaryota,37NVC@33090|Viridiplantae,3GES6@35493|Streptophyta	35493|Streptophyta	Q	NA	NA	NA	NA	NA	NA	NA	NA
Saltissima_DN10208_c0_g2	29760.VIT_04s0023g03210.t01	Vitis vinifera	NA	60s ribosomal protein	Ribosomal_L2_C	GO:0002181,GO:0003674,GO:0003676,GO:0003723,GO:0003735,GO:0005198,GO:0005488,GO:0005575,GO:0005622,GO:0005623,GO:0005737,GO:0005829,GO:0005840,GO:0006412,GO:0006518,GO:0006807,GO:0008150,GO:0008152,GO:0009058,GO:0009059,GO:0009987,GO:0010467,GO:0015934,GO:0019538,GO:0022625,GO:0022626,GO:0032991,GO:0034641,GO:0034645,GO:0043043,GO:0043170,GO:0043226,GO:0043228,GO:0043229,GO:0043232,GO:0043603,GO:…	cytoplasmic translation, molecular_function, nucleic acid binding, RNA binding, structural constituent of ribosome, structural molecule activity, cellular_component, intracellular anatomical structure, cytoplasm, cytosol, ribosome, translation, peptide metabolic process, biological_process, metabolic process, biosynthetic process, gene expression, large ribosomal subunit, cytosolic large ribosoma…	ko:K02938	ko03010,map03010	4.12e-111	320	COG0090@1|root,KOG2309@2759|Eukaryota,37IFW@33090|Viridiplantae,3GBRR@35493|Streptophyta	35493|Streptophyta	J	NA	M00177	NA	NA	br01610,ko00000,ko00001,ko00002,ko03011	NA	NA	NA
[truncated: 74,723 more rows]

## Sheet: Table_S3_all-DEGs
comparison	gene_id	baseMean	log2FoldChange	lfcSE	stat	pvalue	padj	seed_ortholog	taxname	Preferred_name	Description	PFAMs	GOs	goterm	KEGG_ko	KEGG_Pathway	evalue	score	eggNOG_OGs	max_annot_lvl	COG_category	EC	KEGG_Module	KEGG_Reaction	KEGG_rclass	BRITE	KEGG_TC	CAZy	BiGG_Reaction
[truncated: 18,530 more rows]

[truncated: 4 more sheets: Table_S4_all-clusters, Table_S5_all-clusters-GOenrich, Table_S6_all-venn-genes, Table_S7_all-venn-GOenrich]
